# Supplementary material for: Genome-Wide Association Study of Breast Density among Women of African Ancestry
Source: Cancers (Basel). 2023 May 16;15(10):2776. doi: 10.3390/cancers15102776 (PMC10216271; doi:10.3390/cancers15102776)
Supplement: Supplementary file 1 [file cancers-15-02776-s001.zip]

Archive with 2 entries (2 files):
- cancers-2311416-supplementary.xlsx
- Supplemnetary Tables_S1-S3.xlsx
