# Supplementary material for: Genome-Wide Association Study of Breast Density among Women of African Ancestry
Source: Cancers (Basel). 2023 May 16;15(10):2776. doi: 10.3390/cancers15102776 (PMC10216271; doi:10.3390/cancers15102776)
Supplement: Supplementary file 1 [file cancers-15-02776-s001.zip › cancers-2311416-supplementary.xlsx]

## Sheet: Additional Authors
Supplemental Materials
Penn Medicine BioBank Banner Author List and Contribution Statements
PMBB Leadership Team
Daniel J. Rader, M.D., Marylyn D. Ritchie, Ph.D., Michael D. Feldman M.D.
Contribution: All authors contributed to securing funding, study design and oversight. All authors reviewed the final version of the manuscript.
Patient Recruitment and Regulatory Oversight
JoEllen Weaver, Nawar Naseer, Ph.D., M.P.H., Afiya Poindexter, Ashlei Brock, Khadijah Hu-Sain, Yi-An Ko
Contributions: JW manages patient recruitment and regulatory oversight of study. NN manages participant engagement, assists with regulatory oversight, and researcher access. AP, AB, KH, YK perform recruitment and enrollment of study participants.
Lab Operations
JoEllen Weaver, Meghan Livingstone, Fred Vadivieso, Ashley Kloter, Stephanie DerOhannessian, Teo Tran, Linda Morrel, Ned Haubein, Joseph Dunn
Contribution: JW, ML, FV, SD conduct oversight of lab operations. ML, FV, AK, SD, TT, LM perform sample processing. NH, JD are responsible for sample tracking and the laboratory information management system.
Clinical Informatics
Anurag Verma, Ph.D., Colleen Morse, M.S., Marjorie Risman, M.S., Renae Judy, B.S.
Contribution: All authors contributed to the development and validation of clinical phenotypes used to identify study subjects and (when applicable) controls.
Genome Informatics
Anurag Verma Ph.D., Shefali S. Verma, Ph.D., Yuki Bradford, M.S., Scott Dudek, M.S., Theodore Drivas, M.D., PH.D.
Contribution: A.V., S.S.V. are responsible for the analysis, design, and infrastructure needed to quality control genotype and exome data. Y.B. performs the analysis. T.D. and A.V. provides variant and gene annotations and their functional interpretation of variants.

## Sheet: Fig 1 PCA plots
Supplemental Figure S1: Principal component analysis (PCA) of ancestry informative markers was conducted using fast PCA approximation in EIGENSOFT package by projecting PCS on 1000 Genome population. PCA plot for PC1 and PC2 and scree plot showing proportion of variance explained by first 10 PCS.

## Sheet: Supplemnetary Tables_S1
Supplementary Table S1: GWAS results for p-value<1x10-5. This table reports all independent loci from GWAS summary statistics. SNP column list lead SNP, SP22 column lists all SNPs in the loci and Gene column list the nearest mapped gene
CHR	F	SNP	BP	P	TOTAL	NSIG	S05	S01	S001	S0001	SP2	TRAIT	RSID	Gene
2	1	2:16941818	16941818	6.06e-13	0	0	0	0	0	0	NONE	Dense_Area	rs142447005	LINC01866
10	1	10:66699780	66699780	1.76e-12	11	0	0	0	0	11	10:66669847(1),10:66681835(1),10:66694622(1),10:66716457(1),10:66717173(1),10:66720546(1),10:66721909(1),10:66733490(1),10:66739808(1),10:66742213(1),10:66745040(1)	Dense_Area	rs189070945	CTNNA3
12	1	12:56780836	56780836	4.02e-12	1	0	0	0	0	1	12:56780646(1)	Dense_Area	rs184938993	HSD17B6
4	1	4:39529250	39529250	1.45e-11	6	0	0	0	0	6	4:39487863(1),4:39494788(1),4:39497063(1),4:39523173(1),4:39528094(1),4:39608882(1)	Dense_Area	rs139721819	UGDH-AS1
6	1	6:132552803	132552803	1.08e-10	6	0	0	0	0	6	6:132460453(1),6:132479524(1),6:132480587(1),6:132551032(1),6:132551150(1),6:132592333(1)	Dense_Area	rs6912620	TAAR8
4	1	4:148052195	148052195	1.4e-10	4	0	0	0	0	4	4:148066298(1),4:148070999(1),4:148125334(1),4:148134899(1)	Dense_Area	rs191367039	ARHGAP10
18	1	18:57155409	57155409	4.17e-10	2	0	0	0	0	2	18:57148687(1),18:57168501(1)	Dense_Area	rs143065709	BOD1L2/LINC02565
14	1	14:97883545	97883545	1.61e-09	0	0	0	0	0	0	NONE	Dense_Area	rs150208861	LINC01550
22	1	22:46112492	46112492	2.15e-09	3	0	0	0	0	3	22:46105565(1),22:46109178(1),22:46109365(1)	Dense_Area	rs73886707	MIRLET7BHG
5	1	5:138964719	138964719	2.46e-09	0	0	0	0	0	0	NONE	Dense_Area	rs113187843	SIL1
4	1	4:179504076	179504076	2.73e-09	1	0	0	0	0	1	4:179560038(1)	Dense_Area	rs147570646	LOC105377563/LOC124900818
4	1	4:166343624	166343624	4.41e-09	26	0	0	0	0	26	4:166296011(1),4:166296276(1),4:166296612(1),4:166308772(1),4:166311509(1),4:166322829(1),4:166331896(1),4:166337499(1),4:166340457(1),4:166342254(1),4:166343104(1),4:166343888(1),4:166344382(1),4:166345601(1),4:166345825(1),4:166349179(1),4:166350417(1),4:166350715(1),4:166351544(1),4:166351573(1),4:166352076(1),4:166353507(1),4:166355475(1),4:166376134(1),4:166409358(1),4:166415758(1)	Density	rs79331071	LOC121056748/LOC121056749
4	1	4:148160004	148160004	4.57e-09	1	0	0	0	0	1	4:148166598(1)	Dense_Area	rs58470658	NR3C2
5	1	5:138863360	138863360	5.39e-09	2	0	0	0	0	2	5:138813316(1),5:138850667(1)	Dense_Area	rs112818595	CTNNA1
4	1	4:11398948	11398948	6.09e-09	0	0	0	0	0	0	NONE	Dense_Area	rs116045382	HS3ST1
1	1	1:55151613	55151613	8.92e-09	29	0	0	0	0	29	1:55066599(1),1:55069787(1),1:55078520(1),1:55079038(1),1:55079364(1),1:55091687(1),1:55096857(1),1:55099538(1),1:55103811(1),1:55108626(1),1:55120773(1),1:55126542(1),1:55128390(1),1:55128925(1),1:55128926(1),1:55134044(1),1:55155440(1),1:55161852(1),1:55167712(1),1:55177218(1),1:55183862(1),1:55189932(1),1:55193134(1),1:55194898(1),1:55195273(1),1:55195399(1),1:55203473(1),1:55217682(1),1:55226…	Dense_Area	rs75413938	USP24
10	1	10:84298935	84298935	1.01e-08	5	0	0	0	0	5	10:84294546(1),10:84344702(1),10:84348787(1),10:84352282(1),10:84366026(1)	Density	rs143877555	LINC00858/CCSER2
11	1	11:47150163	47150163	1.18e-08	0	0	0	0	0	0	NONE	Dense_Area	rs79232684	CSTPP1
1	1	1:244097544	244097544	1.22e-08	0	0	0	0	0	0	NONE	Dense_Area	rs79314581	LOC122152354/RN7SL148P
9	1	9:114879160	114879160	1.27e-08	1	0	0	0	0	1	9:114917870(1)	Density	rs138783664	LOC645266/LOC124310630
2	1	2:142145550	142145550	1.56e-08	7	0	0	0	0	7	2:142055838(1),2:142158131(1),2:142161710(1),2:142167799(1),2:142215347(1),2:142218937(1),2:142242824(1)	Density	rs148811443	LRP1B
10	1	10:66806298	66806298	1.58e-08	1	0	0	0	0	1	10:66790114(1)	Dense_Area	rs59522962	CTNNA3
11	1	11:31973064	31973064	1.72e-08	6	0	0	0	0	6	11:31930445(1),11:31935750(1),11:31939541(1),11:31948997(1),11:31955129(1),11:31986978(1)	Dense_Area	rs114694584	LOC110120941/LOC107984420
4	1	4:168554153	168554153	1.89e-08	0	0	0	0	0	0	NONE	Dense_Area	rs143507397	PALLD
7	1	7:5603217	5603217	1.97e-08	2	0	0	0	0	2	7:5644533(1),7:5651116(1)	Dense_Area	rs59162058	FSCN1
8	1	8:77390103	77390103	2.2e-08	5	0	0	0	0	5	8:77439758(1),8:77447273(1),8:77460647(1),8:77474685(1),8:77485921(1)	Dense_Area	rs114517045	LOC105375909
1	1	1:27735235	27735235	2.64e-08	8	0	0	0	0	8	1:27646562(1),1:27649415(1),1:27657130(1),1:27674922(1),1:27694043(1),1:27725469(1),1:27820501(1),1:27823924(1)	Dense_Area	rs190395094	FAM76A
13	1	13:99921286	99921286	2.71e-08	3	0	0	0	0	3	13:99908944(1),13:99916943(1),13:99920000(1)	Density	rs145826214	CLYBL-AS3
1	1	1:75838225	75838225	2.77e-08	0	0	0	0	0	0	NONE	Dense_Area	rs60005977	MSH4
11	1	11:46775991	46775991	2.95e-08	1	0	0	0	0	1	11:46802307(1)	Dense_Area	rs75439556	CKAP5
4	1	4:173988596	173988596	3.22e-08	3	0	0	0	0	3	4:173962614(1),4:173969459(1),4:173982430(1)	Dense_Area	rs186021694	LOC105377543
7	1	7:155112424	155112424	3.64e-08	2	0	0	0	0	2	7:155112360(1),7:155113278(1)	Dense_Area	rs1657248	HTR5A
1	1	1:202232716	202232716	3.73e-08	2	0	0	0	0	2	1:202217643(1),1:202220169(1)	Dense_Area	rs78168242	LGR6
17	1	17:38494521	38494521	3.82e-08	0	0	0	0	0	0	NONE	Dense_Area	rs150796751	ARHGAP23
4	1	4:151627268	151627268	5.28e-08	5	0	0	0	0	5	4:151529226(1),4:151636761(1),4:151644476(1),4:151646457(1),4:151698408(1)	Dense_Area	rs191204298	FHIP1A
3	1	3:53945382	53945382	5.33e-08	2	0	0	0	0	2	3:53940778(1),3:53947624(1)	Dense_Area	rs116420997	LOC105377095
1	1	1:59316485	59316485	5.51e-08	12	0	0	0	0	12	1:59292737(1),1:59293260(1),1:59301257(1),1:59310703(1),1:59320327(1),1:59327800(1),1:59328639(1),1:59333904(1),1:59337218(1),1:59337731(1),1:59344227(1),1:59362861(1)	Dense_Area	rs835402	FGGY
16	1	16:78229353	78229353	6.18e-08	0	0	0	0	0	0	NONE	Area	rs114448765	WWOX
5	1	5:138753535	138753535	6.2e-08	1	0	0	0	0	1	5:138729372(1)	Dense_Area	rs111910698	CTNNA1
10	1	10:3271530	3271530	6.63e-08	0	0	0	0	0	0	NONE	Density	rs59789086	LOC124902537
5	1	5:43255046	43255046	6.66e-08	1	0	0	0	0	1	5:43248538(1)	Dense_Area	rs71627594	NIM1K
8	1	8:26273372	26273372	6.74e-08	4	0	0	0	0	4	8:26270408(1),8:26271130(1),8:26271197(1),8:26271232(1)	Area	rs2101138	LOC121331295/PPP2R2A
4	1	4:28392021	28392021	7.22e-08	2	0	0	0	0	2	4:28388533(1),4:28393217(1)	Dense_Area	rs75573918	LOC105374556
8	1	8:81180186	81180186	8.5e-08	1	0	0	0	0	1	8:81180953(1)	Density	rs146235526	LOC105375924
2	1	2:113008817	113008817	8.54e-08	0	0	0	0	0	0	NONE	Dense_Area	rs181937890	IL36A
1	1	1:113358892	113358892	8.64e-08	2	0	0	0	0	2	1:113335922(1),1:113425862(1)	Dense_Area	rs141385119	MAGI3
5	1	5:52083375	52083375	8.82e-08	6	0	0	0	0	6	5:52060521(1),5:52075762(1),5:52075972(1),5:52077849(1),5:52101068(1),5:52117189(1)	Dense_Area	rs115871571	LINC02118/LOC105378961
5	1	5:15356513	15356513	9.05e-08	3	0	0	0	0	3	5:15351002(1),5:15351595(1),5:15353439(1)	Dense_Area	rs151194906	LOC100270647/MARK2P5
10	1	10:91533154	91533154	9.48e-08	0	0	0	0	0	0	NONE	Dense_Area	rs574291894	HECTD2-AS1
11	1	11:47535608	47535608	9.53e-08	0	0	0	0	0	0	NONE	Dense_Area	rs61895110	CELF1
15	1	15:84895817	84895817	9.95e-08	0	0	0	0	0	0	NONE	Dense_Area	rs114714246	SLC28A1
8	1	8:143278737	143278737	1.01e-07	2	0	0	0	0	2	8:143293647(1),8:143306927(1)	Dense_Area	rs564822160	GLI4/MINCR
7	1	7:108602072	108602072	1.02e-07	0	0	0	0	0	0	NONE	Dense_Area	rs138864371	LOC105375448
14	1	14:69750274	69750274	1.03e-07	15	0	0	0	0	15	14:69747732(1),14:69748034(1),14:69748540(1),14:69750445(1),14:69752100(1),14:69754868(1),14:69776631(1),14:69777364(1),14:69779260(1),14:69782514(1),14:69782524(1),14:69783559(1),14:69788760(1),14:69797831(1),14:69800581(1)	Density	rs115211986	SUSD6/LOC100289511
13	1	13:34445139	34445139	1.05e-07	1	0	0	0	0	1	13:34445383(1)	Dense_Area	rs116592555	LINC00457
10	1	10:91383678	91383678	1.07e-07	1	0	0	0	0	1	10:91358289(1)	Dense_Area	rs528625510	HECTD2-AS1
7	1	7:156239089	156239089	1.12e-07	1	0	0	0	0	1	7:156246182(1)	Dense_Area	rs141077149	LOC124901791/SBE2
5	1	5:138964719	138964719	1.16e-07	0	0	0	0	0	0	NONE	Density	rs113187843	SIL1
1	1	1:187646320	187646320	1.24e-07	1	0	0	0	0	1	1:187653895(1)	Dense_Area	rs140303225	LOC100967224
5	1	5:138863360	138863360	1.3e-07	2	0	0	0	0	2	5:138813316(1),5:138850667(1)	Density	rs112818595	CTNNA1
7	1	7:5776509	5776509	1.33e-07	0	0	0	0	0	0	NONE	Dense_Area	rs148200844	RNF216
18	1	18:3480517	3480517	1.34e-07	0	0	0	0	0	0	NONE	Dense_Area	rs114324706	LOC105371965
3	1	3:70687298	70687298	1.42e-07	0	0	0	0	0	0	NONE	Dense_Area	rs553234310	LOC123002301/LOC123002302
8	1	8:29923146	29923146	1.43e-07	0	0	0	0	0	0	NONE	Density	rs116212748	LINC02209
1	1	1:101519025	101519025	1.5e-07	2	0	0	0	0	2	1:101512508(1),1:101532967(1)	Density	rs74808302	LINC01307/LINC01709
5	1	5:138753535	138753535	1.51e-07	1	0	0	0	0	1	5:138729372(1)	Density	rs111910698	CTNNA1
6	1	6:108407532	108407532	1.54e-07	0	0	0	0	0	0	NONE	Dense_Area	rs114014834	AFG1L
11	1	11:47771709	47771709	1.55e-07	1	0	0	0	0	1	11:47724037(1)	Dense_Area	rs76239753	FNBP4/NUP160
20	1	20:61905113	61905113	1.55e-07	0	0	0	0	0	0	NONE	Dense_Area	rs188457853	CDH4
16	1	16:57820028	57820028	1.61e-07	3	0	0	0	0	3	16:57818496(1),16:57834419(1),16:57836139(1)	Density	rs191963079	KIFC3
2	1	2:142029000	142029000	1.62e-07	0	0	0	0	0	0	NONE	Density	rs186571401	LRP1B
10	1	10:91533154	91533154	1.62e-07	0	0	0	0	0	0	NONE	Density	rs574291894	HECTD2-AS1
12	1	12:91262510	91262510	1.68e-07	1	0	0	0	0	1	12:91186741(1)	Dense_Area	rs73360062	LOC124903075/LOC105369896
14	1	14:33703018	33703018	1.69e-07	1	0	0	0	0	1	14:33703019(1)	Dense_Area	rs184871483	NPAS3
1	1	1:84474889	84474889	1.7e-07	5	0	0	0	0	5	1:84388136(1),1:84456152(1),1:84467056(1),1:84534764(1),1:84559604(1)	Dense_Area	rs142273512	RPF1
1	1	1:84578628	84578628	1.72e-07	0	0	0	0	0	0	NONE	Dense_Area	rs188210458	LOC105378819
4	1	4:37937818	37937818	1.73e-07	0	0	0	0	0	0	NONE	Dense_Area	rs138291800	TBC1D1
10	1	10:91582293	91582293	1.74e-07	1	0	0	0	0	1	10:91597123(1)	Density	rs113752274	HECTD2-AS1
11	1	11:47655855	47655855	1.75e-07	0	0	0	0	0	0	NONE	Dense_Area	rs61897976	MTCH2/AGBL2
2	1	2:76577206	76577206	1.83e-07	2	0	0	0	0	2	2:76488733(1),2:76561087(1)	Dense_Area	rs533620998	LOC105374814
8	1	8:102808922	102808922	2.01e-07	25	0	0	0	0	25	8:102808294(1),8:102808335(1),8:102808758(1),8:102811765(1),8:102814198(1),8:102815942(1),8:102816534(1),8:102819536(1),8:102822792(1),8:102826775(1),8:102828988(1),8:102833298(1),8:102834473(1),8:102835725(1),8:102836883(1),8:102838668(1),8:102841356(1),8:102844897(1),8:102848297(1),8:102851122(1),8:102852182(1),8:102863497(1),8:102866353(1),8:102870864(1),8:102877484(1)	Dense_Area	rs12548786	GASAL1
16	1	16:76157035	76157035	2.01e-07	3	0	0	0	0	3	16:76072437(1),16:76072496(1),16:76115283(1)	Density	rs142991969	LOC105371349
10	1	10:84540337	84540337	2.1e-07	0	0	0	0	0	0	NONE	Density	rs140340016	CCSER2/RPS3AP5
19	1	19:20311789	20311789	2.29e-07	12	0	0	0	0	12	19:20312889(1),19:20314319(1),19:20315194(1),19:20316749(1),19:20317856(1),19:20318783(1),19:20318844(1),19:20320044(1),19:20321005(1),19:20321038(1),19:20321297(1),19:20322121(1)	Dense_Area	rs11085308	LOC100129265/BNIP3P19
2	1	2:142022845	142022845	2.33e-07	14	0	0	0	0	14	2:142019645(1),2:142021514(1),2:142022237(1),2:142022263(1),2:142022624(1),2:142022648(1),2:142023413(1),2:142023792(1),2:142024282(1),2:142024941(1),2:142025574(1),2:142025629(1),2:142025868(1),2:142025918(1)	Density	rs77856884	LRP1B
2	1	2:14260255	14260255	2.36e-07	0	0	0	0	0	0	NONE	Dense_Area	rs148307454	LINC00276
3	1	3:114197063	114197063	2.36e-07	13	0	0	0	0	13	3:114195163(1),3:114196527(1),3:114197505(1),3:114197922(1),3:114198591(1),3:114199260(1),3:114199596(1),3:114201280(1),3:114202169(1),3:114204565(1),3:114207645(1),3:114208660(1),3:114208858(1)	Density	rs111538459	DRD3
7	1	7:73990750	73990750	2.37e-07	0	0	0	0	0	0	NONE	Dense_Area	rs62465564	LOC121175346/ELN
5	1	5:60359515	60359515	2.47e-07	2	0	0	0	0	2	5:60354728(1),5:60358273(1)	Dense_Area	rs116416545	PDE4D
16	1	16:1148123	1148123	2.48e-07	0	0	0	0	0	0	NONE	Dense_Area	rs531607021	LOC105371042/CACNA1H
15	1	15:83423809	83423809	2.65e-07	2	0	0	0	0	2	15:83422723(1),15:83428045(1)	Density	rs11636029	SH3GL3
4	1	4:168477519	168477519	2.67e-07	0	0	0	0	0	0	NONE	Dense_Area	rs148127779	DDX60L
3	1	3:157826675	157826675	2.75e-07	1	0	0	0	0	1	3:157840460(1)	Dense_Area	rs140170025	LOC110120724
4	1	4:64395183	64395183	2.8e-07	1	0	0	0	0	1	4:64395871(1)	Dense_Area	rs186139103	TECRL
19	1	19:31395716	31395716	2.83e-07	19	0	0	0	0	19	19:31375721(1),19:31388178(1),19:31393958(1),19:31396563(1),19:31398837(1),19:31401736(1),19:31402792(1),19:31403368(1),19:31403637(1),19:31403904(1),19:31403941(1),19:31403987(1),19:31404021(1),19:31404034(1),19:31436993(1),19:31453320(1),19:31457410(1),19:31458479(1),19:31461635(1)	Dense_Area	rs76817423	TSHZ3-AS1
2	1	2:201184096	201184096	2.85e-07	0	0	0	0	0	0	NONE	Dense_Area	rs139557636	CASP10
5	1	5:53090123	53090123	2.93e-07	0	0	0	0	0	0	NONE	Dense_Area	rs185995950	ITGA2
2	1	2:132464842	132464842	3.02e-07	0	0	0	0	0	0	NONE	Density	rs139226339	GPR39
1	1	1:33945386	33945386	3.13e-07	5	0	0	0	0	5	1:33944297(1),1:33945222(1),1:33956603(1),1:33960034(1),1:33960531(1)	Dense_Area	rs78332281	CSMD2
6	1	6:146339488	146339488	3.32e-07	0	0	0	0	0	0	NONE	Area	rs362832	GRM1
10	1	10:80196878	80196878	3.34e-07	32	0	0	0	0	32	10:80144579(1),10:80152478(1),10:80157950(1),10:80163008(1),10:80165119(1),10:80172048(1),10:80172372(1),10:80174912(1),10:80174939(1),10:80181510(1),10:80189505(1),10:80189991(1),10:80190774(1),10:80191314(1),10:80193569(1),10:80196571(1),10:80201607(1),10:80203396(1),10:80207674(1),10:80228259(1),10:80231339(1),10:80232905(1),10:80234922(1),10:80247463(1),10:80255127(1),10:80255997(1),10:802561…	Density	rs77592173	ANXA11
2	1	2:16818340	16818340	3.53e-07	0	0	0	0	0	0	NONE	Dense_Area	rs10203973	CYRIA/LINC01866
18	1	18:2522651	2522651	3.62e-07	2	0	0	0	0	2	18:2536698(1),18:2562799(1)	Density	rs8097001	LOC124904235/METTL4
11	1	11:47949694	47949694	3.64e-07	1	0	0	0	0	1	11:48024816(1)	Dense_Area	rs112030310	LOC112081398/LOC121392914
4	1	4:10002376	10002376	3.71e-07	6	0	0	0	0	6	4:10002624(1),4:10002865(1),4:10004913(1),4:10005462(1),4:10005635(1),4:10005827(1)	Density	rs7657096	SLC2A9
3	1	3:189310301	189310301	3.75e-07	0	0	0	0	0	0	NONE	Dense_Area	rs71308955	TPRG1
7	1	7:129765226	129765226	3.91e-07	0	0	0	0	0	0	NONE	Dense_Area	rs150986643	LOC105375501
21	1	21:29870801	29870801	4.15e-07	9	0	0	0	0	9	21:29825811(1),21:29845130(1),21:29870121(1),21:29871324(1),21:29873648(1),21:29874641(1),21:29876364(1),21:29878881(1),21:29879504(1)	Dense_Area	rs73900260	GRIK1
8	1	8:132136894	132136894	4.17e-07	2	0	0	0	0	2	8:132125561(1),8:132125718(1)	Dense_Area	rs188011695	KCNQ3
1	1	1:59187015	59187015	4.2e-07	1	0	0	0	0	1	1:59181268(1)	Density	rs115630513	HSD52/LOC122056892
6	1	6:41865235	41865235	4.54e-07	9	0	0	0	0	9	6:41783975(1),6:41793723(1),6:41797242(1),6:41821971(1),6:41882137(1),6:41882504(1),6:41912935(1),6:41918850(1),6:41929964(1)	Area	rs112806071	USP49
6	1	6:166467522	166467522	4.71e-07	2	0	0	0	0	2	6:166468541(1),6:166468754(1)	Dense_Area	rs80103181	RPS6KA2
14	1	14:67133673	67133673	4.74e-07	0	0	0	0	0	0	NONE	Dense_Area	rs79421291	GPHN
16	1	16:57840589	57840589	4.75e-07	0	0	0	0	0	0	NONE	Density	rs140234666	KIFC3
4	1	4:149897341	149897341	4.83e-07	4	0	0	0	0	4	4:149892310(1),4:149897902(1),4:149901553(1),4:149908884(1)	Dense_Area	rs141168676	RNA5SP167
17	1	17:62667885	62667885	4.88e-07	1	0	0	0	0	1	17:62667879(1)	Dense_Area	rs34400976	MRC2
1	1	1:113491717	113491717	5.09e-07	0	0	0	0	0	0	NONE	Dense_Area	rs144382448	MAGI3
16	1	16:57828404	57828404	5.16e-07	1	0	0	0	0	1	16:57828111(1)	Density	rs57579408	KIFC3
5	1	5:108697125	108697125	5.26e-07	10	0	0	0	0	10	5:108609614(1),5:108645494(1),5:108654066(1),5:108661691(1),5:108669307(1),5:108680734(1),5:108682116(1),5:108684895(1),5:108685474(1),5:108690784(1)	Dense_Area	rs145024082	LOC107986440
10	1	10:91383678	91383678	5.28e-07	0	0	0	0	0	0	NONE	Density	rs528625510	HECTD2-AS1
1	1	1:74871547	74871547	5.35e-07	4	0	0	0	0	4	1:74840539(1),1:74897095(1),1:74924304(1),1:74936241(1)	Dense_Area	rs143972280	TYW3/LOC112590820
5	1	5:81186964	81186964	5.38e-07	0	0	0	0	0	0	NONE	Dense_Area	rs375676906	RASGRF2
6	1	6:36818577	36818577	5.38e-07	4	0	0	0	0	4	6:36802931(1),6:36825713(1),6:36825714(1),6:36832048(1)	Dense_Area	rs114713490	CPNE5
3	1	3:44920521	44920521	5.41e-07	0	0	0	0	0	0	NONE	Dense_Area	rs9863165	ZDHHC3
22	1	22:27292396	27292396	5.6e-07	0	0	0	0	0	0	NONE	Dense_Area	rs138444601	LINC02554
8	1	8:36989597	36989597	5.65e-07	3	0	0	0	0	3	8:36990520(1),8:36990839(1),8:37000622(1)	Density	rs10110651	RPL26P25
7	1	7:136288560	136288560	5.71e-07	0	0	0	0	0	0	NONE	Density	rs189900721	LOC105375523
1	1	1:75105278	75105278	5.83e-07	0	0	0	0	0	0	NONE	Dense_Area	rs143116386	LOC112590820/LHX8
1	1	1:39632656	39632656	5.94e-07	0	0	0	0	0	0	NONE	Density	rs784625	HEYL
1	1	1:1583489	1583489	6.09e-07	0	0	0	0	0	0	NONE	Dense_Area	rs80346239	SSU72/FNDC10
8	1	8:19314016	19314016	6.17e-07	0	0	0	0	0	0	NONE	Dense_Area	rs532463598	SH2D4A
2	1	2:200762143	200762143	6.33e-07	2	0	0	0	0	2	2:200764313(1),2:200847550(1)	Dense_Area	rs192102008	AOX2P
4	1	4:140152210	140152210	6.37e-07	1	0	0	0	0	1	4:140133191(1)	Dense_Area	rs75998792	MAML3
7	1	7:71925760	71925760	6.48e-07	0	0	0	0	0	0	NONE	Density	rs145383567	CALN1
7	1	7:142084219	142084219	6.55e-07	0	0	0	0	0	0	NONE	Dense_Area	rs76671190	MGAM
19	1	19:20306315	20306315	6.58e-07	2	0	0	0	0	2	19:20303620(1),19:20306522(1)	Dense_Area	rs149957845	LOC100129265/BNIP3P19
7	1	7:155113278	155113278	6.71e-07	1	0	0	0	0	1	7:155112424(1)	Density	rs1657245	HTR5A
5	1	5:115843646	115843646	7.09e-07	3	0	0	0	0	3	5:115801552(1),5:115866254(1),5:115893686(1)	Dense_Area	rs140467316	AP3S1
1	1	1:162808221	162808221	7.32e-07	0	0	0	0	0	0	NONE	Dense_Area	rs571211418	HSD17B7
7	1	7:10327769	10327769	7.35e-07	7	0	0	0	0	7	7:10321994(1),7:10327217(1),7:10327268(1),7:10329470(1),7:10330467(1),7:10331273(1),7:10332960(1)	Density	rs2217600	LOC124901860/MGC4859
7	1	7:54801023	54801023	7.53e-07	0	0	0	0	0	0	NONE	Density	rs116514161	SEC61G-DT
2	1	2:196406864	196406864	7.54e-07	0	0	0	0	0	0	NONE	Dense_Area	rs73047142	HECW2
14	1	14:93403974	93403974	7.55e-07	9	0	0	0	0	9	14:93324910(1),14:93325383(1),14:93338850(1),14:93358132(1),14:93358133(1),14:93376195(1),14:93403715(1),14:93476492(1),14:93485412(1)	Dense_Area	rs144360234	UNC79
4	1	4:28393686	28393686	7.84e-07	0	0	0	0	0	0	NONE	Dense_Area	rs188459703	LOC105374556
3	1	3:70966677	70966677	7.87e-07	0	0	0	0	0	0	NONE	Density	rs112043713	FOXP1
16	1	16:4241662	4241662	8.1e-07	1	0	0	0	0	1	16:4248680(1)	Dense_Area	rs151220291	SRL
7	1	7:42420239	42420239	8.2e-07	0	0	0	0	0	0	NONE	Dense_Area	rs148029343	LOC123956137/LOC121740679
8	1	8:32654566	32654566	8.24e-07	0	0	0	0	0	0	NONE	Density	rs142172927	NRG1
19	1	19:45181774	45181774	8.32e-07	1	0	0	0	0	1	19:45103571(1)	Dense_Area	rs184044224	BLOC1S3
1	1	1:75475980	75475980	8.45e-07	9	0	0	0	0	9	1:75419015(1),1:75467194(1),1:75477088(1),1:75492286(1),1:75494569(1),1:75507376(1),1:75509150(1),1:75513446(1),1:75526353(1)	Dense_Area	rs183622639	SLC44A5
16	1	16:9632273	9632273	8.53e-07	0	0	0	0	0	0	NONE	Dense_Area	rs113319455	LOC101927026
8	1	8:86396989	86396989	8.79e-07	0	0	0	0	0	0	NONE	Density	rs138259420	WWP1
3	1	3:632487	632487	8.86e-07	0	0	0	0	0	0	NONE	Dense_Area	rs9846843	LINC01266
4	1	4:167707543	167707543	8.87e-07	0	0	0	0	0	0	NONE	Dense_Area	rs534109769	RN7SKP188
11	1	11:87228938	87228938	8.89e-07	0	0	0	0	0	0	NONE	Dense_Area	rs482944	TMEM135
2	1	2:33889567	33889567	9.07e-07	6	0	0	0	0	6	2:33867229(1),2:33867535(1),2:33871647(1),2:33880330(1),2:33897196(1),2:33907303(1)	Dense_Area	rs111241643	LINC01317
10	1	10:106413191	106413191	9.12e-07	1	0	0	0	0	1	10:106416344(1)	Dense_Area	rs74603384	LOC102724439/RPL23AP59
12	1	12:91082571	91082571	1e-06	1	0	0	0	0	1	12:91140117(1)	Dense_Area	rs116415480	KERA/LUM
7	1	7:155572931	155572931	1.01e-06	1	0	0	0	0	1	7:155572824(1)	Dense_Area	rs73498124	CNPY1/LOC123956278
9	1	9:80328690	80328690	1.01e-06	0	0	0	0	0	0	NONE	Density	rs115929146	LOC105376103
10	1	10:23960559	23960559	1.01e-06	0	0	0	0	0	0	NONE	Dense_Area	rs114600340	KIAA1217
18	1	18:71936513	71936513	1.04e-06	6	0	0	0	0	6	18:71902139(1),18:71902994(1),18:71918924(1),18:71924919(1),18:71949910(1),18:71950400(1)	Density	rs75234896	LOC102725148/LOC105372189
2	1	2:239398011	239398011	1.05e-06	0	0	0	0	0	0	NONE	Density	rs78787474	HDAC4
4	1	4:162266097	162266097	1.05e-06	0	0	0	0	0	0	NONE	Dense_Area	rs10005571	FSTL5/MTHFD2P4
4	1	4:188306976	188306976	1.05e-06	0	0	0	0	0	0	NONE	Density	rs111500379	RPL7AP27
1	1	1:44157406	44157406	1.07e-06	1	0	0	0	0	1	1:44145800(1)	Density	rs147132664	OOSP1P1/LOC124904170
6	1	6:63095259	63095259	1.07e-06	0	0	0	0	0	0	NONE	Dense_Area	rs16892708	DHFRP5/LOC442225
11	1	11:26001916	26001916	1.07e-06	0	0	0	0	0	0	NONE	Dense_Area	rs181460430	LOC100533706
3	1	3:30082145	30082145	1.09e-06	0	0	0	0	0	0	NONE	Density	rs111360240	RBMS3/LOC124906224
18	1	18:44842949	44842949	1.09e-06	0	0	0	0	0	0	NONE	Dense_Area	rs114083253	SETBP1
1	1	1:53582500	53582500	1.11e-06	0	0	0	0	0	0	NONE	Area	rs141059586	GLIS1
5	1	5:292145	292145	1.12e-06	3	0	0	0	0	3	5:256809(1),5:275953(1),5:307647(1)	Dense_Area	rs554156068	PDCD6
14	1	14:88973781	88973781	1.13e-06	1	0	0	0	0	1	14:88976005(1)	Dense_Area	rs147327192	TRA-AGC15-1
22	1	22:37156975	37156975	1.13e-06	0	0	0	0	0	0	NONE	Dense_Area	rs144789233	IL2RB
2	1	2:117821509	117821509	1.16e-06	0	0	0	0	0	0	NONE	Density	rs10490632	DDX18
4	1	4:124653133	124653133	1.19e-06	0	0	0	0	0	0	NONE	Area	rs73847532	ANKRD50
9	1	9:97719377	97719377	1.19e-06	4	0	0	0	0	4	9:97705478(1),9:97707593(1),9:97713650(1),9:97719826(1)	Dense_Area	rs112609110	PTCSC2
6	1	6:159078784	159078784	1.2e-06	0	0	0	0	0	0	NONE	Dense_Area	rs79185180	LOC112267968
12	1	12:76880754	76880754	1.21e-06	3	0	0	0	0	3	12:76889173(1),12:76896998(1),12:76900038(1)	Dense_Area	rs116151731	LOC124902971
18	1	18:10104586	10104586	1.21e-06	2	0	0	0	0	2	18:10108317(1),18:10110382(1)	Dense_Area	rs114212027	LOC105371984
2	1	2:22890536	22890536	1.23e-06	0	0	0	0	0	0	NONE	Density	rs150201960	RN7SKP27
4	1	4:147731972	147731972	1.23e-06	0	0	0	0	0	0	NONE	Dense_Area	rs187453240	PRMT9/ARHGAP10
8	1	8:61694573	61694573	1.23e-06	4	0	0	0	0	4	8:61600642(1),8:61660839(1),8:61668976(1),8:61693861(1)	Density	rs181314234	ASPH
16	1	16:79440498	79440498	1.24e-06	0	0	0	0	0	0	NONE	Density	rs142007219	MAF
14	1	14:21040641	21040641	1.25e-06	0	0	0	0	0	0	NONE	Dense_Area	rs115453673	NDRG2
17	1	17:15231110	15231110	1.25e-06	1	0	0	0	0	1	17:15154435(1)	Dense_Area	rs147014916	PMP22
8	1	8:81180953	81180953	1.26e-06	1	0	0	0	0	1	8:81180186(1)	Dense_Area	rs149654618	LOC105375924
2	1	2:167069284	167069284	1.28e-06	0	0	0	0	0	0	NONE	Dense_Area	rs79924901	XIRP2
4	1	4:168710924	168710924	1.28e-06	1	0	0	0	0	1	4:168695338(1)	Dense_Area	rs112218730	PALLD
13	1	13:32810268	32810268	1.29e-06	3	0	0	0	0	3	13:32811596(1),13:32817988(1),13:32821881(1)	Dense_Area	rs374631644	LINC00423
6	1	6:49850092	49850092	1.3e-06	2	0	0	0	0	2	6:49860828(1),6:49868240(1)	Density	rs56806735	CRISP1
11	1	11:34636882	34636882	1.31e-06	0	0	0	0	0	0	NONE	Density	rs142386204	EHF
9	1	9:25968017	25968017	1.32e-06	2	0	0	0	0	2	9:25987512(1),9:25987518(1)	Dense_Area	rs10967143	GARIN3P1
14	1	14:42542311	42542311	1.33e-06	0	0	0	0	0	0	NONE	Density	rs546863515	OR10V7P/LOC100420765
8	1	8:129395633	129395633	1.34e-06	2	0	0	0	0	2	8:129392843(1),8:129396830(1)	Density	rs1816390	CCDC26
11	1	11:48108397	48108397	1.34e-06	0	0	0	0	0	0	NONE	Dense_Area	rs4752896	PTPRJ
8	1	8:102913093	102913093	1.35e-06	3	0	0	0	0	3	8:102913208(1),8:102917234(1),8:102920259(1)	Dense_Area	rs4734676	MAILR
6	1	6:8464622	8464622	1.36e-06	4	0	0	0	0	4	6:8436686(1),6:8443276(1),6:8451353(1),6:8525830(1)	Dense_Area	rs143860703	LOC100506207
10	1	10:97591077	97591077	1.4e-06	0	0	0	0	0	0	NONE	Area	rs142127297	HOGA1
11	1	11:48440449	48440449	1.4e-06	2	0	0	0	0	2	11:48462719(1),11:48518124(1)	Dense_Area	rs55884750	OR4C10P/OR4C9P
7	1	7:128492748	128492748	1.42e-06	4	0	0	0	0	4	7:128460978(1),7:128466167(1),7:128475606(1),7:128487429(1)	Dense_Area	rs182506335	METTL2B
16	1	16:6989381	6989381	1.43e-06	0	0	0	0	0	0	NONE	Dense_Area	rs4299171	RBFOX1
1	1	1:27843378	27843378	1.45e-06	0	0	0	0	0	0	NONE	Dense_Area	rs148565168	PPP1R8
7	1	7:36821359	36821359	1.46e-06	0	0	0	0	0	0	NONE	Dense_Area	rs114006043	NPM1P18/ELMO1
1	1	1:9815510	9815510	1.48e-06	4	0	0	0	0	4	1:9728204(1),1:9790769(1),1:9818105(1),1:9826833(1)	Dense_Area	rs79483956	CLSTN1
21	1	21:20999971	20999971	1.48e-06	1	0	0	0	0	1	21:21014406(1)	Dense_Area	rs145862741	NCAM2
5	1	5:79828105	79828105	1.49e-06	0	0	0	0	0	0	NONE	Density	rs115822064	CMYA5/LOC102724557
8	1	8:18523308	18523308	1.49e-06	6	0	0	0	0	6	8:18500111(1),8:18502634(1),8:18502884(1),8:18515648(1),8:18520205(1),8:18520745(1)	Area	rs78454113	PSD3
3	1	3:61173796	61173796	1.52e-06	0	0	0	0	0	0	NONE	Area	rs144531607	FHIT
12	1	12:113039919	113039919	1.52e-06	4	0	0	0	0	4	12:113032346(1),12:113033732(1),12:113033915(1),12:113035910(1)	Density	rs2384134	IMMP1LP2/RPS15AP32
8	1	8:131827696	131827696	1.54e-06	0	0	0	0	0	0	NONE	Dense_Area	rs76299366	LOC107986976
2	1	2:118878689	118878689	1.55e-06	0	0	0	0	0	0	NONE	Dense_Area	rs41330647	EN1
10	1	10:69253877	69253877	1.55e-06	2	0	0	0	0	2	10:69251179(1),10:69264073(1)	Dense_Area	rs72814244	HKDC1
18	1	18:65148554	65148554	1.55e-06	29	0	0	0	0	29	18:65082265(1),18:65117329(1),18:65117504(1),18:65121547(1),18:65122915(1),18:65123290(1),18:65126398(1),18:65127767(1),18:65128242(1),18:65128500(1),18:65128560(1),18:65128605(1),18:65133188(1),18:65134171(1),18:65134178(1),18:65135643(1),18:65136003(1),18:65138855(1),18:65139134(1),18:65142456(1),18:65143433(1),18:65144102(1),18:65145394(1),18:65148370(1),18:65153203(1),18:65154007(1),18:651554…	Dense_Area	rs116556631	LOC105372168
20	1	20:5072757	5072757	1.56e-06	1	0	0	0	0	1	20:5074026(1)	Area	rs370591407	TMEM230
9	1	9:97538927	97538927	1.57e-06	2	0	0	0	0	2	9:97540586(1),9:97541597(1)	Dense_Area	rs182843887	TMOD1
13	1	13:35151266	35151266	1.6e-06	0	0	0	0	0	0	NONE	Dense_Area	rs181888414	NBEA
22	1	22:48644856	48644856	1.61e-06	0	0	0	0	0	0	NONE	Density	rs115525902	TAFA5
2	1	2:162124592	162124592	1.62e-06	4	0	0	0	0	4	2:162114353(1),2:162116094(1),2:162127558(1),2:162135270(1)	Area	rs114036487	LOC101929532
9	1	9:133777307	133777307	1.62e-06	0	0	0	0	0	0	NONE	Dense_Area	rs28656238	VAV2
10	1	10:121271678	121271678	1.62e-06	1	0	0	0	0	1	10:121272587(1)	Dense_Area	rs11814012	LOC105378523
4	1	4:149897341	149897341	1.63e-06	7	0	0	0	0	7	4:149815771(1),4:149823112(1),4:149849257(1),4:149892310(1),4:149897902(1),4:149901553(1),4:149908884(1)	Density	rs141168676	RNA5SP167
4	1	4:151396377	151396377	1.63e-06	1	0	0	0	0	1	4:151352992(1)	Dense_Area	rs192901979	FHIP1A-DT
20	1	20:12467931	12467931	1.64e-06	0	0	0	0	0	0	NONE	Dense_Area	rs6033427	LOC107985407
3	1	3:168397562	168397562	1.65e-06	4	0	0	0	0	4	3:168378932(1),3:168396636(1),3:168414336(1),3:168416489(1)	Dense_Area	rs77797513	EGFEM1P
2	1	2:12223361	12223361	1.67e-06	0	0	0	0	0	0	NONE	Dense_Area	rs115924270	MIR3681HG
4	1	4:6339292	6339292	1.68e-06	7	0	0	0	0	7	4:6311865(1),4:6313987(1),4:6314437(1),4:6314686(1),4:6317643(1),4:6326030(1),4:6326114(1)	Area	rs77336610	PPP2R2C
2	1	2:16941818	16941818	1.73e-06	0	0	0	0	0	0	NONE	Density	rs142447005	LINC01866
3	1	3:71827614	71827614	1.73e-06	2	0	0	0	0	2	3:71829799(1),3:71830130(1)	Dense_Area	rs13065896	RN7SL271P
14	1	14:80025768	80025768	1.74e-06	9	0	0	0	0	9	14:80023983(1),14:80028261(1),14:80033076(1),14:80034903(1),14:80038505(1),14:80038877(1),14:80042721(1),14:80049467(1),14:80056171(1)	Density	rs77493940	LOC121838598
13	1	13:105714840	105714840	1.75e-06	9	0	0	0	0	9	13:105720275(1),13:105726497(1),13:105727241(1),13:105728471(1),13:105728964(1),13:105731388(1),13:105731520(1),13:105733197(1),13:105737656(1)	Area	rs147105537	LINC00343
6	1	6:72027638	72027638	1.79e-06	0	0	0	0	0	0	NONE	Dense_Area	rs571510	RIMS1
4	1	4:33624408	33624408	1.82e-06	0	0	0	0	0	0	NONE	Dense_Area	rs114577061	LOC105374391/LOC105374392
2	1	2:33897929	33897929	1.88e-06	0	0	0	0	0	0	NONE	Dense_Area	rs6747131	LINC01317
5	1	5:13476589	13476589	1.89e-06	0	0	0	0	0	0	NONE	Dense_Area	rs112784469	LOC105374660
7	1	7:86656957	86656957	1.89e-06	1	0	0	0	0	1	7:86656830(1)	Density	rs73704956	GRM3
6	1	6:149277265	149277265	1.93e-06	8	0	0	0	0	8	6:149274873(1),6:149275040(1),6:149275095(1),6:149275610(1),6:149275637(1),6:149275760(1),6:149276306(1),6:149277194(1)	Dense_Area	rs6912622	TAB2
6	1	6:12657480	12657480	1.98e-06	0	0	0	0	0	0	NONE	Dense_Area	rs143675142	LOC107984015
13	1	13:50366992	50366992	1.98e-06	0	0	0	0	0	0	NONE	Dense_Area	rs9316493	DLEU1
17	1	17:37522752	37522752	1.98e-06	0	0	0	0	0	0	NONE	Dense_Area	rs62076707	SYNRG
7	1	7:86584590	86584590	1.99e-06	24	0	0	0	0	24	7:86571244(1),7:86582271(1),7:86591198(1),7:86591353(1),7:86611692(1),7:86612156(1),7:86612349(1),7:86613624(1),7:86614105(1),7:86615056(1),7:86616425(1),7:86617634(1),7:86619807(1),7:86620009(1),7:86620508(1),7:86621148(1),7:86621499(1),7:86621528(1),7:86621928(1),7:86622589(1),7:86623514(1),7:86624141(1),7:86624318(1),7:86625109(1)	Dense_Area	rs112132458	SOCS5P1/GRM3
13	1	13:108089342	108089342	2.01e-06	0	0	0	0	0	0	NONE	Area	rs74376044	LOC124903206/LIG4
18	1	18:11669817	11669817	2.01e-06	3	0	0	0	0	3	18:11669823(1),18:11669923(1),18:11669924(1)	Density	rs9964098	MIR7153/GNAL
4	1	4:181217365	181217365	2.04e-06	0	0	0	0	0	0	NONE	Dense_Area	rs11725133	LINC02500
9	1	9:36915812	36915812	2.04e-06	0	0	0	0	0	0	NONE	Dense_Area	rs114541156	PAX5
1	1	1:75958946	75958946	2.05e-06	0	0	0	0	0	0	NONE	Dense_Area	rs74706837	ASB17/LOC105378806
4	1	4:39714179	39714179	2.05e-06	1	0	0	0	0	1	4:39717144(1)	Dense_Area	rs77144506	UBE2K
14	1	14:49918884	49918884	2.07e-06	0	0	0	0	0	0	NONE	Dense_Area	rs114146575	RNU6-189P/LOC100506446
2	1	2:142360917	142360917	2.08e-06	4	0	0	0	0	4	2:142295726(1),2:142319817(1),2:142339109(1),2:142340979(1)	Density	rs187836588	LOC105373651
14	1	14:93476492	93476492	2.09e-06	3	0	0	0	0	3	14:93485412(1),14:93544753(1),14:93571183(1)	Density	rs146085724	UNC79
7	1	7:123760440	123760440	2.11e-06	26	0	0	0	0	26	7:123665940(1),7:123670882(1),7:123672142(1),7:123672561(1),7:123683771(1),7:123688485(1),7:123691340(1),7:123720673(1),7:123721226(1),7:123728685(1),7:123730718(1),7:123731833(1),7:123732330(1),7:123735337(1),7:123742264(1),7:123742867(1),7:123743877(1),7:123744290(1),7:123754687(1),7:123754688(1),7:123763243(1),7:123770176(1),7:123772614(1),7:123777082(1),7:123782131(1),7:123783032(1)	Dense_Area	rs147943041	WASL-DT/HYAL4
1	1	1:6969367	6969367	2.12e-06	3	0	0	0	0	3	1:6961157(1),1:6972340(1),1:6976515(1)	Density	rs150496756	CAMTA1
8	1	8:32653957	32653957	2.12e-06	0	0	0	0	0	0	NONE	Density	rs34252278	NRG1
8	1	8:12795923	12795923	2.15e-06	1	0	0	0	0	1	8:12791187(1)	Dense_Area	rs118049120	LINC03019
12	1	12:16873983	16873983	2.16e-06	0	0	0	0	0	0	NONE	Dense_Area	rs139447406	LOC105369677
3	1	3:166319720	166319720	2.17e-06	1	0	0	0	0	1	3:166300012(1)	Dense_Area	rs78677340	MCUR1P2/RN7SKP298
16	1	16:9194596	9194596	2.17e-06	0	0	0	0	0	0	NONE	Dense_Area	rs907026	LOC101927026
15	1	15:79536532	79536532	2.19e-06	1	0	0	0	0	1	15:79510502(1)	Density	rs116397063	LOC105370919/TFDP1P3
5	1	5:68515985	68515985	2.2e-06	2	0	0	0	0	2	5:68503436(1),5:68513571(1)	Dense_Area	rs116694596	LOC105379011
11	1	11:120679264	120679264	2.2e-06	2	0	0	0	0	2	11:120663214(1),11:120675040(1)	Dense_Area	rs115911945	GRIK4
4	1	4:167925109	167925109	2.21e-06	0	0	0	0	0	0	NONE	Dense_Area	rs191241203	RN7SKP188/LOC105377523
18	1	18:11669817	11669817	2.23e-06	3	0	0	0	0	3	18:11669823(1),18:11669923(1),18:11669924(1)	Dense_Area	rs9964098	MIR7153/GNAL
10	1	10:75288972	75288972	2.25e-06	0	0	0	0	0	0	NONE	Dense_Area	rs76278028	ZNF503
2	1	2:196395819	196395819	2.28e-06	0	0	0	0	0	0	NONE	Dense_Area	rs74997701	HECW2
5	1	5:28100133	28100133	2.28e-06	2	0	0	0	0	2	5:28105434(1),5:28160559(1)	Dense_Area	rs61110507	LOC105374696/LOC100533667
9	1	9:32074925	32074925	2.29e-06	0	0	0	0	0	0	NONE	Dense_Area	rs115889122	LOC124902137/LOC107987059
19	1	19:47361185	47361185	2.31e-06	0	0	0	0	0	0	NONE	Density	rs144068743	DHX34
5	1	5:55593117	55593117	2.34e-06	2	0	0	0	0	2	5:55589136(1),5:55593749(1)	Dense_Area	rs72756192	AK4P2/LOC124900980
19	1	19:31456498	31456498	2.34e-06	0	0	0	0	0	0	NONE	Dense_Area	rs113524951	TSHZ3-AS1
3	1	3:195831709	195831709	2.35e-06	1	0	0	0	0	1	3:195835157(1)	Dense_Area	rs78012823	LOC124905352/LINC01983
6	1	6:160366146	160366146	2.35e-06	2	0	0	0	0	2	6:160385686(1),6:160394838(1)	Density	rs111481462	SLC22A3
3	1	3:3472702	3472702	2.39e-06	3	0	0	0	0	3	3:3434982(1),3:3449279(1),3:3453701(1)	Dense_Area	rs73808114	CRBN/LOC100130207
11	1	11:55743391	55743391	2.39e-06	1	0	0	0	0	1	11:55723805(1)	Dense_Area	rs117510229	OR5D3P/OR5D17P
2	1	2:23725458	23725458	2.4e-06	2	0	0	0	0	2	2:23710259(1),2:23710971(1)	Density	rs112802585	ATAD2B
2	1	2:142249201	142249201	2.44e-06	0	0	0	0	0	0	NONE	Density	rs141352787	LOC105373651
19	1	19:56933315	56933315	2.44e-06	0	0	0	0	0	0	NONE	Area	rs74360589	LOC112553119
16	1	16:12165078	12165078	2.45e-06	0	0	0	0	0	0	NONE	Density	rs6498269	SNX29
12	1	12:31270835	31270835	2.47e-06	16	0	0	0	0	16	12:31272745(1),12:31273884(1),12:31273999(1),12:31274579(1),12:31282701(1),12:31298447(1),12:31305470(1),12:31307994(1),12:31308508(1),12:31310342(1),12:31310624(1),12:31311959(1),12:31314814(1),12:31319278(1),12:31320764(1),12:31323506(1)	Dense_Area	rs115181942	LOC100419525/SINHCAF
14	1	14:93544753	93544753	2.47e-06	1	0	0	0	0	1	14:93571183(1)	Dense_Area	rs147681135	UNC79
17	1	17:83098284	83098284	2.47e-06	0	0	0	0	0	0	NONE	Dense_Area	rs112933069	METRNL/LOC108178995
5	1	5:169623270	169623270	2.53e-06	1	0	0	0	0	1	5:169601518(1)	Dense_Area	rs147053593	SPDL1/DOCK2
5	1	5:108555720	108555720	2.55e-06	6	0	0	0	0	6	5:108480296(1),5:108484070(1),5:108490856(1),5:108495048(1),5:108511271(1),5:108550994(1)	Dense_Area	rs146477231	RPS20P3
7	1	7:148619583	148619583	2.55e-06	0	0	0	0	0	0	NONE	Dense_Area	rs11543729	C7orf33/LOC105375557
4	1	4:164219052	164219052	2.58e-06	0	0	0	0	0	0	NONE	Area	rs6821978	MARCHF1
10	1	10:80405772	80405772	2.58e-06	1	0	0	0	0	1	10:80475383(1)	Density	rs74541999	DYDC2/PRXL2A
7	1	7:42498004	42498004	2.62e-06	0	0	0	0	0	0	NONE	Dense_Area	rs76143122	LOC121740679/LOC105375250
16	1	16:6941265	6941265	2.63e-06	0	0	0	0	0	0	NONE	Dense_Area	rs11866985	RBFOX1
3	1	3:185191705	185191705	2.64e-06	0	0	0	0	0	0	NONE	Dense_Area	rs78555483	EHHADH
10	1	10:50459489	50459489	2.66e-06	0	0	0	0	0	0	NONE	Area	rs11005782	SGMS1
8	1	8:86235763	86235763	2.69e-06	0	0	0	0	0	0	NONE	Density	rs183924804	SLC7A13/LOC111365182
2	1	2:118926477	118926477	2.75e-06	1	0	0	0	0	1	2:118902761(1)	Dense_Area	rs115614405	MARCO
9	1	9:69326843	69326843	2.76e-06	1	0	0	0	0	1	9:69270075(1)	Dense_Area	rs560403714	ENTREP1
4	1	4:147039924	147039924	2.79e-06	2	0	0	0	0	2	4:147026695(1),4:147051724(1)	Dense_Area	rs115327984	LOC100996262/LOC105377476
7	1	7:105557442	105557442	2.81e-06	1	0	0	0	0	1	7:105560222(1)	Density	rs12540022	RINT1
20	1	20:64114083	64114083	2.82e-06	2	0	0	0	0	2	20:64114461(1),20:64114541(1)	Density	rs1040749	NPBWR2/LOC121627916
2	1	2:143030220	143030220	2.83e-06	0	0	0	0	0	0	NONE	Dense_Area	rs150818198	KYNU
10	1	10:116069829	116069829	2.83e-06	0	0	0	0	0	0	NONE	Dense_Area	rs74158561	GFRA1
1	1	1:11833319	11833319	2.85e-06	1	0	0	0	0	1	1:11807396(1)	Density	rs138068468	CLCN6
11	1	11:80402332	80402332	2.85e-06	0	0	0	0	0	0	NONE	Dense_Area	rs78550348	LOC105369408/RNU6-544P
3	1	3:10338266	10338266	2.87e-06	0	0	0	0	0	0	NONE	Density	rs62640384	ATP2B2
8	1	8:76226424	76226424	2.88e-06	1	0	0	0	0	1	8:76190416(1)	Dense_Area	rs77846328	LOC102724858
19	1	19:6115940	6115940	2.89e-06	0	0	0	0	0	0	NONE	Area	rs8104313	RFX2/LOC105372255
15	1	15:86807407	86807407	2.92e-06	0	0	0	0	0	0	NONE	Dense_Area	rs143825312	AGBL1
6	1	6:108289933	108289933	2.96e-06	0	0	0	0	0	0	NONE	Dense_Area	rs145665560	SNX3/RNU6-1144P
14	1	14:65729858	65729858	2.98e-06	0	0	0	0	0	0	NONE	Density	rs536972574	FUT8
16	1	16:6706864	6706864	3e-06	0	0	0	0	0	0	NONE	Dense_Area	rs140087124	RBFOX1
11	1	11:19580616	19580616	3.01e-06	0	0	0	0	0	0	NONE	Density	rs116706192	NAV2
1	1	1:81872125	81872125	3.05e-06	0	0	0	0	0	0	NONE	Dense_Area	rs186773929	ADGRL2
15	1	15:65079066	65079066	3.06e-06	0	0	0	0	0	0	NONE	Density	rs181894865	KBTBD13
3	1	3:197923622	197923622	3.08e-06	0	0	0	0	0	0	NONE	Dense_Area	rs56854748	IQCG
2	1	2:16752563	16752563	3.11e-06	5	0	0	0	0	5	2:16705949(1),2:16718719(1),2:16725598(1),2:16736165(1),2:16744385(1)	Dense_Area	rs147627557	CYRIA/LINC01866
11	1	11:48248376	48248376	3.11e-06	0	0	0	0	0	0	NONE	Dense_Area	rs117641082	OR4X2/OR4X1
5	1	5:108208214	108208214	3.12e-06	1	0	0	0	0	1	5:108297121(1)	Dense_Area	rs143875731	FBXL17
5	1	5:108364269	108364269	3.13e-06	2	0	0	0	0	2	5:108332796(1),5:108408801(1)	Dense_Area	rs143722743	FBXL17
2	1	2:47579256	47579256	3.15e-06	1	0	0	0	0	1	2:47615116(1)	Dense_Area	rs138057742	MSH2
10	1	10:68968542	68968542	3.16e-06	0	0	0	0	0	0	NONE	Dense_Area	rs7076441	DDX21
2	1	2:213324316	213324316	3.19e-06	1	0	0	0	0	1	2:213257939(1)	Density	rs137855677	SPAG16
2	1	2:12223361	12223361	3.2e-06	0	0	0	0	0	0	NONE	Density	rs115924270	MIR3681HG
8	1	8:77492095	77492095	3.22e-06	1	0	0	0	0	1	8:77495625(1)	Dense_Area	rs116000294	LOC102724874
19	1	19:44985976	44985976	3.22e-06	0	0	0	0	0	0	NONE	Dense_Area	rs143838025	CLPTM1
19	1	19:53033752	53033752	3.22e-06	0	0	0	0	0	0	NONE	Dense_Area	rs192240308	LOC124904758
3	1	3:196432102	196432102	3.26e-06	0	0	0	0	0	0	NONE	Density	rs142809568	UBXN7
8	1	8:104666137	104666137	3.26e-06	0	0	0	0	0	0	NONE	Dense_Area	rs56899312	LRP12/LOC105375694
3	1	3:7485857	7485857	3.27e-06	0	0	0	0	0	0	NONE	Dense_Area	rs59791922	GRM7
9	1	9:134689046	134689046	3.31e-06	0	0	0	0	0	0	NONE	Density	rs144073002	COL5A1
16	1	16:76157035	76157035	3.31e-06	1	0	0	0	0	1	16:76115283(1)	Dense_Area	rs142991969	LOC105371349
21	1	21:25428320	25428320	3.32e-06	1	0	0	0	0	1	21:25419228(1)	Area	rs2829748	LINC00158
3	1	3:177488478	177488478	3.33e-06	0	0	0	0	0	0	NONE	Area	rs56189443	LINC00578
6	1	6:105487296	105487296	3.33e-06	1	0	0	0	0	1	6:105487770(1)	Dense_Area	rs149757053	LOC105377921
5	1	5:10510296	10510296	3.36e-06	1	0	0	0	0	1	5:10504921(1)	Density	rs73051241	LINC02213
17	1	17:27477706	27477706	3.38e-06	3	0	0	0	0	3	17:27447154(1),17:27483790(1),17:27528241(1)	Density	rs550320528	KSR1
5	1	5:139240844	139240844	3.39e-06	1	0	0	0	0	1	5:139297536(1)	Density	rs80017715	RNU6-572P/LOC124901081
14	1	14:33403361	33403361	3.41e-06	2	0	0	0	0	2	14:33417362(1),14:33419675(1)	Dense_Area	rs74760542	NPAS3
3	1	3:191144442	191144442	3.45e-06	2	0	0	0	0	2	3:191141688(1),3:191142979(1)	Density	rs1985190	LOC107986171
7	1	7:155864722	155864722	3.45e-06	0	0	0	0	0	0	NONE	Dense_Area	rs10265063	SHH/LOC124901788
21	1	21:35761766	35761766	3.48e-06	1	0	0	0	0	1	21:35750326(1)	Density	rs140575179	RPS20P1
11	1	11:30909638	30909638	3.53e-06	4	0	0	0	0	4	11:30898442(1),11:30899913(1),11:30902569(1),11:30910396(1)	Density	rs192300495	DCDC1
21	1	21:20279105	20279105	3.53e-06	0	0	0	0	0	0	NONE	Dense_Area	rs116156459	LINC02573
4	1	4:5848473	5848473	3.54e-06	0	0	0	0	0	0	NONE	Dense_Area	rs140722360	CRMP1
10	1	10:106813424	106813424	3.55e-06	0	0	0	0	0	0	NONE	Dense_Area	rs114816013	SORCS1
3	1	3:186245932	186245932	3.56e-06	0	0	0	0	0	0	NONE	Dense_Area	rs57803739	DGKG
2	1	2:125759194	125759194	3.61e-06	0	0	0	0	0	0	NONE	Dense_Area	rs139312794	LINC01889
9	1	9:134687497	134687497	3.61e-06	10	0	0	0	0	10	9:134670930(1),9:134671803(1),9:134673425(1),9:134678105(1),9:134678140(1),9:134678175(1),9:134681999(1),9:134682136(1),9:134686133(1),9:134687768(1)	Dense_Area	rs149052116	COL5A1
2	1	2:149084853	149084853	3.62e-06	0	0	0	0	0	0	NONE	Density	rs147064349	LYPD6B
10	1	10:50414858	50414858	3.63e-06	3	0	0	0	0	3	10:50414866(1),10:50415233(1),10:50415319(1)	Area	rs73332908	SGMS1
2	1	2:218015972	218015972	3.64e-06	0	0	0	0	0	0	NONE	Dense_Area	rs188410093	TNS1
14	1	14:39740455	39740455	3.65e-06	1	0	0	0	0	1	14:39722208(1)	Dense_Area	rs12434367	LOC105370461
10	1	10:131476494	131476494	3.72e-06	0	0	0	0	0	0	NONE	Dense_Area	rs116019254	LOC101927461/LINC01164
6	1	6:159413958	159413958	3.74e-06	0	0	0	0	0	0	NONE	Dense_Area	rs9457626	LINC02529/LOC101929142
1	1	1:243458873	243458873	3.75e-06	0	0	0	0	0	0	NONE	Density	rs115034496	SDCCAG8
6	1	6:134292979	134292979	3.79e-06	1	0	0	0	0	1	6:134291613(1)	Density	rs80158853	SGK1
21	1	21:44904036	44904036	3.8e-06	2	0	0	0	0	2	21:44901423(1),21:44902516(1)	Area	rs73376506	ITGB2
7	1	7:81014761	81014761	3.83e-06	0	0	0	0	0	0	NONE	Density	rs73709512	SEMA3C/LOC111413046
9	1	9:94650197	94650197	3.83e-06	0	0	0	0	0	0	NONE	Dense_Area	rs376429527	FBP1/LOC124310591
19	1	19:2617838	2617838	3.85e-06	1	0	0	0	0	1	19:2617424(1)	Density	rs10411678	GNG7
8	1	8:32655180	32655180	3.88e-06	1	0	0	0	0	1	8:32651633(1)	Density	rs2976530	NRG1
15	1	15:85387322	85387322	3.89e-06	4	0	0	0	0	4	15:85342815(1),15:85346619(1),15:85350842(1),15:85378495(1)	Dense_Area	rs143795835	AKAP13
18	1	18:78603351	78603351	3.91e-06	0	0	0	0	0	0	NONE	Dense_Area	rs115463537	LOC105372220/LOC105372221
4	1	4:43932454	43932454	3.92e-06	0	0	0	0	0	0	NONE	Dense_Area	rs73245529	NDUFB4P12/LOC124900849
21	1	21:37813342	37813342	3.92e-06	2	0	0	0	0	2	21:37815911(1),21:37815913(1)	Density	rs114079667	KCNJ6
8	1	8:37885180	37885180	3.97e-06	1	0	0	0	0	1	8:37887074(1)	Dense_Area	rs192677958	RAB11FIP1
1	1	1:76448392	76448392	3.98e-06	1	0	0	0	0	1	1:76450537(1)	Dense_Area	rs6593540	ST6GALNAC3
3	1	3:142147850	142147850	3.99e-06	7	0	0	0	0	7	3:142112511(1),3:142122692(1),3:142136234(1),3:142136404(1),3:142138160(1),3:142141279(1),3:142141458(1)	Dense_Area	rs150658052	TFDP2
9	1	9:97719826	97719826	4e-06	3	0	0	0	0	3	9:97707593(1),9:97713650(1),9:97719377(1)	Density	rs112777282	PTCSC2
4	1	4:58101340	58101340	4.03e-06	2	0	0	0	0	2	4:58102212(1),4:58107465(1)	Dense_Area	rs113896073	SRIP1
1	1	1:167675674	167675674	4.04e-06	0	0	0	0	0	0	NONE	Dense_Area	rs7551114	RCSD1
14	1	14:44810305	44810305	4.08e-06	0	0	0	0	0	0	NONE	Dense_Area	rs80212442	LINC02302/DOCK11P1
5	1	5:101822014	101822014	4.1e-06	7	0	0	0	0	7	5:101821127(1),5:101821393(1),5:101824444(1),5:101836166(1),5:101836325(1),5:101837717(1),5:101840151(1)	Dense_Area	rs116383159	LOC105379102
12	1	12:127311764	127311764	4.11e-06	0	0	0	0	0	0	NONE	Density	rs114198538	LOC124903050/LOC100420116
2	1	2:223608371	223608371	4.12e-06	1	0	0	0	0	1	2:223608372(1)	Dense_Area	rs147439929	SCG2/LOC112840902
9	1	9:539937	539937	4.12e-06	0	0	0	0	0	0	NONE	Density	rs116550274	KANK1
1	1	1:89576327	89576327	4.16e-06	0	0	0	0	0	0	NONE	Dense_Area	rs113260260	LRRC8B
9	1	9:22958107	22958107	4.19e-06	0	0	0	0	0	0	NONE	Density	rs7035675	LOC124902132
9	1	9:25955232	25955232	4.19e-06	0	0	0	0	0	0	NONE	Density	rs10967139	GARIN3P1
12	1	12:112825846	112825846	4.2e-06	0	0	0	0	0	0	NONE	Density	rs79602559	RPH3A
16	1	16:10894539	10894539	4.2e-06	0	0	0	0	0	0	NONE	Density	rs12934481	CIITA
2	1	2:201489390	201489390	4.23e-06	1	0	0	0	0	1	2:201518294(1)	Dense_Area	rs563510187	C2CD6
12	1	12:13482410	13482410	4.25e-06	0	0	0	0	0	0	NONE	Dense_Area	rs11055471	RNU6-590P/LOC112163545
13	1	13:72538153	72538153	4.25e-06	0	0	0	0	0	0	NONE	Density	rs4885011	LOC110120834/LOC124903181
15	1	15:89084522	89084522	4.27e-06	0	0	0	0	0	0	NONE	Dense_Area	rs145810621	CARMAL/LOC124903573
8	1	8:23371941	23371941	4.32e-06	0	0	0	0	0	0	NONE	Dense_Area	rs535684189	LOXL2
6	1	6:55656140	55656140	4.34e-06	4	0	0	0	0	4	6:55633292(1),6:55639247(1),6:55653838(1),6:55669325(1)	Area	rs146185783	HMGCLL1
5	1	5:14797720	14797720	4.4e-06	0	0	0	0	0	0	NONE	Density	rs61742681	ANKH
8	1	8:22108335	22108335	4.42e-06	0	0	0	0	0	0	NONE	Dense_Area	rs60087873	NUDT18
1	1	1:201431129	201431129	4.44e-06	1	0	0	0	0	1	1:201431233(1)	Density	rs112387137	LOC124904582/PHLDA3
5	1	5:138148759	138148759	4.45e-06	1	0	0	0	0	1	5:138133429(1)	Dense_Area	rs114070855	BRD8
8	1	8:143278737	143278737	4.47e-06	2	0	0	0	0	2	8:143293647(1),8:143306927(1)	Density	rs564822160	GLI4/MINCR
12	1	12:13460380	13460380	4.47e-06	1	0	0	0	0	1	12:13448651(1)	Dense_Area	rs76984369	RNU6-590P
15	1	15:44439665	44439665	4.47e-06	0	0	0	0	0	0	NONE	Density	rs78565731	CTDSPL2
3	1	3:362587	362587	4.5e-06	0	0	0	0	0	0	NONE	Dense_Area	rs17032591	CHL1
8	1	8:77573957	77573957	4.52e-06	3	0	0	0	0	3	8:77541228(1),8:77557146(1),8:77573402(1)	Dense_Area	rs367335	LOC102724874/LOC105375911
13	1	13:106485639	106485639	4.52e-06	0	0	0	0	0	0	NONE	Dense_Area	rs149270497	LOC105370346/LOC124903247
4	1	4:120803641	120803641	4.53e-06	2	0	0	0	0	2	4:120812153(1),4:120855590(1)	Dense_Area	rs146389297	PRDM5
5	1	5:22353525	22353525	4.53e-06	0	0	0	0	0	0	NONE	Dense_Area	rs112814750	CDH12
11	1	11:8546572	8546572	4.54e-06	0	0	0	0	0	0	NONE	Dense_Area	rs140083432	STK33
4	1	4:186586858	186586858	4.57e-06	3	0	0	0	0	3	4:186584345(1),4:186584409(1),4:186593569(1)	Dense_Area	rs74458235	MTNR1A/FAT1
10	1	10:95851294	95851294	4.57e-06	0	0	0	0	0	0	NONE	Density	rs142541792	ENTPD1
17	1	17:68546817	68546817	4.58e-06	0	0	0	0	0	0	NONE	Density	rs114484262	PRKAR1A
16	1	16:4796136	4796136	4.59e-06	0	0	0	0	0	0	NONE	Dense_Area	rs75777873	SMIM22
4	1	4:24214647	24214647	4.61e-06	3	0	0	0	0	3	4:24214293(1),4:24215990(1),4:24216979(1)	Dense_Area	rs116070297	PPARGC1A
11	1	11:22802011	22802011	4.61e-06	3	0	0	0	0	3	11:22793502(1),11:22797553(1),11:22797804(1)	Dense_Area	rs115375177	GAS2
2	1	2:77554157	77554157	4.63e-06	0	0	0	0	0	0	NONE	Dense_Area	rs138387670	LRRTM4
4	1	4:163596943	163596943	4.65e-06	0	0	0	0	0	0	NONE	Dense_Area	rs182005307	MARCHF1
13	1	13:31710034	31710034	4.66e-06	0	0	0	0	0	0	NONE	Area	rs11841006	RXFP2
2	1	2:232938681	232938681	4.7e-06	1	0	0	0	0	1	2:232938446(1)	Area	rs778351	NGEF
1	1	1:182455980	182455980	4.74e-06	0	0	0	0	0	0	NONE	Dense_Area	rs114682007	RGSL1
1	1	1:237940849	237940849	4.74e-06	1	0	0	0	0	1	1:237940874(1)	Density	rs2499602	MTCO1P38
6	1	6:55663078	55663078	4.76e-06	0	0	0	0	0	0	NONE	Area	rs565294524	HMGCLL1
19	1	19:16393656	16393656	4.76e-06	0	0	0	0	0	0	NONE	Dense_Area	rs8111949	EPS15L1
16	1	16:79607412	79607412	4.8e-06	1	0	0	0	0	1	16:79608446(1)	Area	rs12597382	LOC101928230
2	1	2:236613433	236613433	4.81e-06	0	0	0	0	0	0	NONE	Density	rs79026534	LOC105373947
9	1	9:134514256	134514256	4.81e-06	2	0	0	0	0	2	9:134513438(1),9:134513455(1)	Area	rs80303171	LOC100506532
6	1	6:53645507	53645507	4.86e-06	0	0	0	0	0	0	NONE	Dense_Area	rs77446695	LOC121740652/KLHL31
15	1	15:44439665	44439665	4.87e-06	0	0	0	0	0	0	NONE	Dense_Area	rs78565731	CTDSPL2
12	1	12:120075538	120075538	4.93e-06	3	0	0	0	0	3	12:120080668(1),12:120088789(1),12:120093291(1)	Dense_Area	rs114792032	BICDL1
9	1	9:18441508	18441508	4.97e-06	0	0	0	0	0	0	NONE	Density	rs144774311	ADAMTSL1
3	1	3:3726962	3726962	5.03e-06	10	0	0	0	0	10	3:3725237(1),3:3727222(1),3:3729464(1),3:3729786(1),3:3731033(1),3:3731128(1),3:3731644(1),3:3731754(1),3:3731819(1),3:3734695(1)	Area	rs79540244	LOC100130207
1	1	1:106407640	106407640	5.05e-06	0	0	0	0	0	0	NONE	Density	rs78472623	LOC105378887
11	1	11:67745902	67745902	5.08e-06	0	0	0	0	0	0	NONE	Dense_Area	rs138566185	OR7E11P/EVA1CP4
2	1	2:76440698	76440698	5.09e-06	1	0	0	0	0	1	2:76434204(1)	Dense_Area	rs186956683	RN7SKP203
20	1	20:16267202	16267202	5.09e-06	0	0	0	0	0	0	NONE	Density	rs79864822	LOC121627894/KIF16B
21	1	21:25683014	25683014	5.11e-06	0	0	0	0	0	0	NONE	Area	rs76640227	JAM2
5	1	5:147840331	147840331	5.13e-06	0	0	0	0	0	0	NONE	Density	rs77536900	SPINK1/LOC100288484
6	1	6:36832048	36832048	5.13e-06	3	0	0	0	0	3	6:36818577(1),6:36825713(1),6:36825714(1)	Density	rs74398599	CPNE5
20	1	20:3805172	3805172	5.14e-06	0	0	0	0	0	0	NONE	Dense_Area	rs11570020	CDC25B
9	1	9:90961672	90961672	5.19e-06	0	0	0	0	0	0	NONE	Dense_Area	rs115560369	LOC105379829
12	1	12:125490071	125490071	5.19e-06	0	0	0	0	0	0	NONE	Dense_Area	rs58093936	TMEM132B
2	1	2:66949046	66949046	5.25e-06	0	0	0	0	0	0	NONE	Dense_Area	rs139335275	LINC01799
20	1	20:122667	122667	5.25e-06	1	0	0	0	0	1	20:121800(1)	Dense_Area	rs77964795	DEFB125/DEFB126
17	1	17:38810198	38810198	5.29e-06	1	0	0	0	0	1	17:38834101(1)	Area	rs138792908	CWC25
2	1	2:85004405	85004405	5.3e-06	0	0	0	0	0	0	NONE	Density	rs6756795	KCMF1
5	1	5:138619816	138619816	5.3e-06	0	0	0	0	0	0	NONE	Dense_Area	rs112518799	RPL10AP10
1	1	1:1485861	1485861	5.33e-06	0	0	0	0	0	0	NONE	Dense_Area	rs184049759	ATAD3B
2	1	2:201272566	201272566	5.34e-06	0	0	0	0	0	0	NONE	Dense_Area	rs548526989	CASP8
15	1	15:44710173	44710173	5.36e-06	0	0	0	0	0	0	NONE	Density	rs74773063	PATL2
2	1	2:33852296	33852296	5.39e-06	2	0	0	0	0	2	2:33867229(1),2:33867535(1)	Density	rs113850708	LINC01317
4	1	4:27171015	27171015	5.42e-06	0	0	0	0	0	0	NONE	Density	rs116087458	LOC123477724/LINC02261
5	1	5:168743682	168743682	5.42e-06	0	0	0	0	0	0	NONE	Dense_Area	rs142447897	SLIT3
5	1	5:118576896	118576896	5.46e-06	0	0	0	0	0	0	NONE	Area	rs13175316	LINC02208/LINC02216
12	1	12:88077777	88077777	5.48e-06	2	0	0	0	0	2	12:88135663(1),12:88140775(1)	Dense_Area	rs11104729	CEP290
14	1	14:80016960	80016960	5.49e-06	0	0	0	0	0	0	NONE	Dense_Area	rs7359022	LOC121838598
3	1	3:41125237	41125237	5.51e-06	1	0	0	0	0	1	3:41118154(1)	Density	rs78509984	LOC112935935
13	1	13:91481227	91481227	5.53e-06	0	0	0	0	0	0	NONE	Density	rs116756577	GPC5
15	1	15:97592434	97592434	5.54e-06	0	0	0	0	0	0	NONE	Dense_Area	rs186645915	LOC105371007
9	1	9:134653152	134653152	5.63e-06	0	0	0	0	0	0	NONE	Density	rs11103456	COL5A1
21	1	21:31057517	31057517	5.63e-06	1	0	0	0	0	1	21:31054988(1)	Area	rs2012081	KRTAP19-8/UBE3AP2
1	1	1:96127399	96127399	5.64e-06	0	0	0	0	0	0	NONE	Dense_Area	rs17422490	LINC02790/RNU1-130P
11	1	11:60234972	60234972	5.67e-06	13	0	0	0	0	13	11:60261170(1),11:60282501(1),11:60283033(1),11:60285766(1),11:60285767(1),11:60287335(1),11:60289174(1),11:60322051(1),11:60322689(1),11:60328859(1),11:60328979(1),11:60329186(1),11:60334031(1)	Dense_Area	rs73485324	MS4A4E
4	1	4:141623115	141623115	5.68e-06	2	0	0	0	0	2	4:141603975(1),4:141615661(1)	Dense_Area	rs116423635	LINC02276/IL15
15	1	15:95695462	95695462	5.7e-06	0	0	0	0	0	0	NONE	Dense_Area	rs79374478	LOC105370995/RNU2-3P
6	1	6:149114980	149114980	5.71e-06	0	0	0	0	0	0	NONE	Dense_Area	rs535295546	LOC729200/LOC123881328
1	1	1:205891627	205891627	5.76e-06	0	0	0	0	0	0	NONE	Dense_Area	rs146711777	LOC284581
2	1	2:213488325	213488325	5.76e-06	0	0	0	0	0	0	NONE	Density	rs138059754	SPAG16
20	1	20:37344957	37344957	5.76e-06	0	0	0	0	0	0	NONE	Dense_Area	rs77152837	SRC
15	1	15:57976949	57976949	5.77e-06	2	0	0	0	0	2	15:57978666(1),15:58025291(1)	Density	rs569894026	ALDH1A2
8	1	8:86577723	86577723	5.79e-06	0	0	0	0	0	0	NONE	Dense_Area	rs74757202	CNGB3
19	1	19:29706572	29706572	5.79e-06	0	0	0	0	0	0	NONE	Area	rs77124937	C19orf12
7	1	7:154162446	154162446	5.8e-06	4	0	0	0	0	4	7:154162680(1),7:154162791(1),7:154163247(1),7:154163423(1)	Dense_Area	rs562340237	DPP6
14	1	14:22146381	22146381	5.8e-06	0	0	0	0	0	0	NONE	Dense_Area	rs74706269	TRA
14	1	14:98884017	98884017	5.84e-06	0	0	0	0	0	0	NONE	Dense_Area	rs79541455	LOC105370658/RPL3P4
20	1	20:12467931	12467931	5.86e-06	0	0	0	0	0	0	NONE	Density	rs6033427	LOC107985407
15	1	15:93162765	93162765	5.88e-06	0	0	0	0	0	0	NONE	Dense_Area	rs112399293	LOC101927025
4	1	4:136051528	136051528	5.9e-06	0	0	0	0	0	0	NONE	Dense_Area	rs145006413	RNU1-89P/TERF1P3
7	1	7:52646096	52646096	5.9e-06	2	0	0	0	0	2	7:52614800(1),7:52663689(1)	Dense_Area	rs143614774	LOC124901810/LOC101928257
21	1	21:38850402	38850402	5.9e-06	0	0	0	0	0	0	NONE	Dense_Area	rs144471341	ETS2/LOC101928398
16	1	16:71431040	71431040	5.94e-06	1	0	0	0	0	1	16:71430155(1)	Area	rs7195767	TLE7
4	1	4:186570886	186570886	5.95e-06	0	0	0	0	0	0	NONE	Dense_Area	rs149734405	MTNR1A/FAT1
15	1	15:101233571	101233571	5.95e-06	0	0	0	0	0	0	NONE	Dense_Area	rs72768577	CHSY1
14	1	14:56696137	56696137	5.96e-06	1	0	0	0	0	1	14:56695918(1)	Density	rs115370593	LOC124903433
1	1	1:55216213	55216213	5.98e-06	0	0	0	0	0	0	NONE	Dense_Area	rs79584421	LOC100507634
11	1	11:100767467	100767467	6e-06	0	0	0	0	0	0	NONE	Density	rs144585602	ARHGAP42
4	1	4:121949054	121949054	6.02e-06	0	0	0	0	0	0	NONE	Dense_Area	rs57921277	TRPC3
8	1	8:19174061	19174061	6.02e-06	0	0	0	0	0	0	NONE	Density	rs28424122	LOC105379301/LOC100128993
10	1	10:104762396	104762396	6.02e-06	0	0	0	0	0	0	NONE	Density	rs145607957	SORCS3
18	1	18:60685391	60685391	6.03e-06	1	0	0	0	0	1	18:60753696(1)	Dense_Area	rs77432991	LOC100420948
6	1	6:23339897	23339897	6.04e-06	0	0	0	0	0	0	NONE	Dense_Area	rs150348004	LOC102724749
5	1	5:157804714	157804714	6.05e-06	0	0	0	0	0	0	NONE	Area	rs139466673	CLINT1
2	1	2:47366143	47366143	6.08e-06	0	0	0	0	0	0	NONE	Dense_Area	rs181861815	RN7SKP119/EPCAM
16	1	16:12576731	12576731	6.12e-06	1	0	0	0	0	1	16:12576861(1)	Area	rs4780457	LOC105371085
2	1	2:163205906	163205906	6.2e-06	0	0	0	0	0	0	NONE	Density	rs149222388	RPL7P61/LOC105373727
12	1	12:49880778	49880778	6.21e-06	0	0	0	0	0	0	NONE	Area	rs146675468	FAIM2
16	1	16:71480694	71480694	6.23e-06	0	0	0	0	0	0	NONE	Area	rs79930954	ZNF19
20	1	20:1760706	1760706	6.23e-06	0	0	0	0	0	0	NONE	Dense_Area	rs6105670	CKAP2LP1/LOC100289473
13	1	13:21624266	21624266	6.24e-06	0	0	0	0	0	0	NONE	Dense_Area	rs148246684	MICU2/RPS7P10
3	1	3:140735361	140735361	6.25e-06	0	0	0	0	0	0	NONE	Density	rs141039637	TRIM42
1	1	1:90492626	90492626	6.26e-06	1	0	0	0	0	1	1:90494243(1)	Dense_Area	rs12568782	LOC105378851/LINC02787
2	1	2:191843044	191843044	6.26e-06	0	0	0	0	0	0	NONE	Dense_Area	rs150981741	CAVIN2
16	1	16:11288668	11288668	6.33e-06	0	0	0	0	0	0	NONE	Density	rs4781057	LOC105371082
17	1	17:82584720	82584720	6.35e-06	0	0	0	0	0	0	NONE	Area	rs59239557	FOXK2
7	1	7:28640360	28640360	6.36e-06	0	0	0	0	0	0	NONE	Dense_Area	rs75235966	CREB5
5	1	5:73539157	73539157	6.39e-06	0	0	0	0	0	0	NONE	Dense_Area	rs76281406	FUNDC2P1/ANKRA2
14	1	14:85707228	85707228	6.4e-06	1	0	0	0	0	1	14:85711054(1)	Dense_Area	rs11846534	FLRT2/LINC02328
4	1	4:181741694	181741694	6.43e-06	0	0	0	0	0	0	NONE	Area	rs140333929	TENM3
1	1	1:104610304	104610304	6.48e-06	0	0	0	0	0	0	NONE	Dense_Area	rs113268529	FTLP17/LOC105378880
4	1	4:181742171	181742171	6.51e-06	0	0	0	0	0	0	NONE	Area	rs546750269	TENM3
1	1	1:6496191	6496191	6.53e-06	0	0	0	0	0	0	NONE	Density	rs150796692	PLEKHG5
15	1	15:34709893	34709893	6.53e-06	0	0	0	0	0	0	NONE	Dense_Area	rs28501211	LOC124903463
1	1	1:54478865	54478865	6.57e-06	0	0	0	0	0	0	NONE	Dense_Area	rs74745500	LOC120893137/LOC105378735
16	1	16:31860553	31860553	6.57e-06	0	0	0	0	0	0	NONE	Dense_Area	rs114829995	RBM22P13
2	1	2:132668553	132668553	6.58e-06	6	0	0	0	0	6	2:132665636(1),2:132684485(1),2:132690950(1),2:132698791(1),2:132703590(1),2:132707694(1)	Dense_Area	rs138528618	LYPD1
15	1	15:25697077	25697077	6.59e-06	0	0	0	0	0	0	NONE	Dense_Area	rs115564977	ATP10A
15	1	15:31158276	31158276	6.61e-06	0	0	0	0	0	0	NONE	Density	rs375862154	TRPM1
3	1	3:174794439	174794439	6.67e-06	0	0	0	0	0	0	NONE	Density	rs73174752	NAALADL2
9	1	9:109293360	109293360	6.67e-06	1	0	0	0	0	1	9:109276312(1)	Dense_Area	rs114036183	EPB41L4B
11	1	11:18806123	18806123	6.7e-06	0	0	0	0	0	0	NONE	Dense_Area	rs7931916	PTPN5/MRGPRX8P
5	1	5:81563957	81563957	6.71e-06	5	0	0	0	0	5	5:81534060(1),5:81540451(1),5:81548674(1),5:81548965(1),5:81554263(1)	Dense_Area	rs151104219	SSBP2
13	1	13:97781156	97781156	6.78e-06	0	0	0	0	0	0	NONE	Dense_Area	rs149456402	LOC105370324/LOC124903259
6	1	6:73207345	73207345	6.79e-06	1	0	0	0	0	1	6:73219263(1)	Density	rs75300684	KCNQ5/KHDC1P1
14	1	14:104943745	104943745	6.79e-06	1	0	0	0	0	1	14:104948077(1)	Area	rs2819423	AHNAK2
7	1	7:157152168	157152168	6.81e-06	1	0	0	0	0	1	7:157202330(1)	Density	rs141861829	UBE3C
10	1	10:119359747	119359747	6.84e-06	0	0	0	0	0	0	NONE	Density	rs149125393	GRK5
12	1	12:6439059	6439059	6.85e-06	1	0	0	0	0	1	12:6439088(1)	Density	rs146701742	SRP14P1
1	1	1:108790673	108790673	6.89e-06	0	0	0	0	0	0	NONE	Dense_Area	rs145546446	STXBP3
4	1	4:169029133	169029133	6.91e-06	0	0	0	0	0	0	NONE	Dense_Area	rs186849925	CBR4/LOC105377527
6	1	6:8586587	8586587	6.95e-06	0	0	0	0	0	0	NONE	Dense_Area	rs116269524	LOC100506207
3	1	3:132125688	132125688	6.97e-06	0	0	0	0	0	0	NONE	Dense_Area	rs114315242	LOC123038183/PSMC2P1
2	1	2:118660811	118660811	6.98e-06	0	0	0	0	0	0	NONE	Dense_Area	rs75750160	LOC101927709/LOC120961781
5	1	5:139131067	139131067	6.98e-06	0	0	0	0	0	0	NONE	Dense_Area	rs10057201	SIL1
1	1	1:104807696	104807696	6.99e-06	1	0	0	0	0	1	1:104811538(1)	Density	rs114015546	FTLP17/LOC105378880
6	1	6:21243498	21243498	7e-06	0	0	0	0	0	0	NONE	Dense_Area	rs116088616	CDKAL1/LOC123620065
5	1	5:112763252	112763252	7.08e-06	0	0	0	0	0	0	NONE	Dense_Area	rs114992488	APC
22	1	22:29459969	29459969	7.08e-06	0	0	0	0	0	0	NONE	Density	rs150236953	LOC107985541
1	1	1:6355551	6355551	7.11e-06	0	0	0	0	0	0	NONE	Density	rs742507	ACOT7
10	1	10:66707399	66707399	7.14e-06	0	0	0	0	0	0	NONE	Dense_Area	rs184752769	CTNNA3
3	1	3:39159022	39159022	7.15e-06	0	0	0	0	0	0	NONE	Dense_Area	rs150017065	LOC101928263
17	1	17:5877072	5877072	7.15e-06	0	0	0	0	0	0	NONE	Density	rs115590829	LOC339166
1	1	1:43865221	43865221	7.16e-06	0	0	0	0	0	0	NONE	Density	rs140181143	ST3GAL3
7	1	7:68961963	68961963	7.19e-06	0	0	0	0	0	0	NONE	Area	rs6958424	RNA5SP231/LOC105375342
6	1	6:78046828	78046828	7.21e-06	10	0	0	0	0	10	6:78036079(1),6:78040662(1),6:78044041(1),6:78046744(1),6:78048324(1),6:78054899(1),6:78055070(1),6:78059873(1),6:78060064(1),6:78082931(1)	Dense_Area	rs113970625	LOC105377865
2	1	2:5460352	5460352	7.22e-06	0	0	0	0	0	0	NONE	Dense_Area	rs56959234	LOC110121127
16	1	16:6989381	6989381	7.22e-06	0	0	0	0	0	0	NONE	Density	rs4299171	RBFOX1
5	1	5:126272219	126272219	7.23e-06	0	0	0	0	0	0	NONE	Density	rs78049001	LOC124901056
15	1	15:95938586	95938586	7.23e-06	5	0	0	0	0	5	15:95934770(1),15:95936179(1),15:95938754(1),15:95939644(1),15:95941649(1)	Dense_Area	rs190360964	LOC116268479
3	1	3:174794439	174794439	7.24e-06	0	0	0	0	0	0	NONE	Dense_Area	rs73174752	NAALADL2
19	1	19:41709922	41709922	7.32e-06	0	0	0	0	0	0	NONE	Area	rs74626868	CEACAM5
22	1	22:27549796	27549796	7.32e-06	0	0	0	0	0	0	NONE	Density	rs139992029	LOC105372981
8	1	8:61585999	61585999	7.38e-06	1	0	0	0	0	1	8:61593471(1)	Density	rs149901574	ASPH
1	1	1:150129733	150129733	7.4e-06	0	0	0	0	0	0	NONE	Area	rs139226306	VPS45
18	1	18:40340392	40340392	7.4e-06	0	0	0	0	0	0	NONE	Dense_Area	rs183232923	LOC105372082/LOC107985132
5	1	5:81357522	81357522	7.45e-06	0	0	0	0	0	0	NONE	Dense_Area	rs10057287	ACOT12
6	1	6:63494169	63494169	7.48e-06	1	0	0	0	0	1	6:63496223(1)	Dense_Area	rs190382568	LGSN
9	1	9:135035153	135035153	7.52e-06	0	0	0	0	0	0	NONE	Dense_Area	rs139677562	LOC124902303/OLFM1
5	1	5:10571867	10571867	7.54e-06	0	0	0	0	0	0	NONE	Density	rs111344816	ANKRD33B
2	1	2:76084660	76084660	7.63e-06	1	0	0	0	0	1	2:76110154(1)	Area	rs7595394	SUCLA2P2
11	1	11:122865514	122865514	7.64e-06	0	0	0	0	0	0	NONE	Dense_Area	rs3134407	CRTAM
4	1	4:1382867	1382867	7.68e-06	0	0	0	0	0	0	NONE	Dense_Area	rs116789676	UVSSA
4	1	4:65392307	65392307	7.75e-06	0	0	0	0	0	0	NONE	Dense_Area	rs115017873	EPHA5
3	1	3:144580415	144580415	7.8e-06	2	0	0	0	0	2	3:144592635(1),3:144605498(1)	Density	rs149413351	LOC124909444/LOC105374141
5	1	5:139348809	139348809	7.82e-06	0	0	0	0	0	0	NONE	Density	rs138365263	PAIP2
6	1	6:132608199	132608199	7.83e-06	0	0	0	0	0	0	NONE	Dense_Area	rs143606761	TAAR5
5	1	5:10169176	10169176	7.89e-06	0	0	0	0	0	0	NONE	Dense_Area	rs1911940	LOC124900939/ATPSCKMT
17	1	17:74032447	74032447	7.91e-06	0	0	0	0	0	0	NONE	Density	rs138889855	LINC02074
3	1	3:5009670	5009670	7.92e-06	0	0	0	0	0	0	NONE	Area	rs57912396	BHLHE40/LOC115995504
10	1	10:118171562	118171562	7.95e-06	0	0	0	0	0	0	NONE	Dense_Area	rs145997830	CASC2
10	1	10:69956331	69956331	7.97e-06	0	0	0	0	0	0	NONE	Area	rs59994875	COL13A1
13	1	13:84882095	84882095	8.01e-06	0	0	0	0	0	0	NONE	Density	rs78965884	LOC105370290
1	1	1:3756428	3756428	8.02e-06	0	0	0	0	0	0	NONE	Dense_Area	rs75920155	CCDC27
1	1	1:172227866	172227866	8.07e-06	6	0	0	0	0	6	1:172227157(1),1:172231719(1),1:172241759(1),1:172260328(1),1:172268592(1),1:172276453(1)	Density	rs78941801	DNM3
12	1	12:43210477	43210477	8.09e-06	4	0	0	0	0	4	12:43214515(1),12:43217257(1),12:43219788(1),12:43255845(1)	Dense_Area	rs7312330	LINC02461
3	1	3:53973709	53973709	8.13e-06	1	0	0	0	0	1	3:53968211(1)	Dense_Area	rs144191148	LOC105377095
6	1	6:107520877	107520877	8.13e-06	0	0	0	0	0	0	NONE	Dense_Area	rs12204977	SOBP
6	1	6:147163242	147163242	8.13e-06	2	0	0	0	0	2	6:147178637(1),6:147179314(1)	Dense_Area	rs140539606	STXBP5-AS1
4	1	4:1666553	1666553	8.15e-06	4	0	0	0	0	4	4:1653136(1),4:1657076(1),4:1668264(1),4:1670320(1)	Area	rs145929452	FAM53A
8	1	8:86500069	86500069	8.15e-06	0	0	0	0	0	0	NONE	Density	rs115133090	RMDN1
17	1	17:44895223	44895223	8.17e-06	0	0	0	0	0	0	NONE	Density	rs149448480	EFTUD2
12	1	12:54285314	54285314	8.19e-06	0	0	0	0	0	0	NONE	Dense_Area	rs113463590	HNRNPA1
17	1	17:779270	779270	8.19e-06	1	0	0	0	0	1	17:780509(1)	Dense_Area	rs113480525	GLOD4
8	1	8:75986083	75986083	8.26e-06	0	0	0	0	0	0	NONE	Dense_Area	rs116231304	LOC124902089/LOC105375906
5	1	5:103206325	103206325	8.28e-06	5	0	0	0	0	5	5:103157858(1),5:103165710(1),5:103185619(1),5:103196613(1),5:103205503(1)	Area	rs141730707	PPIP5K2
2	1	2:168886660	168886660	8.29e-06	0	0	0	0	0	0	NONE	Area	rs149549446	SPC25
4	1	4:180237027	180237027	8.29e-06	1	0	0	0	0	1	4:180236052(1)	Density	rs1550885	LOC110120796
6	1	6:158926121	158926121	8.3e-06	0	0	0	0	0	0	NONE	Dense_Area	rs13206812	LOC442272/RNU6-293P
1	1	1:11145475	11145475	8.31e-06	1	0	0	0	0	1	1:11166600(1)	Dense_Area	rs142844395	MTOR
2	1	2:30554403	30554403	8.33e-06	0	0	0	0	0	0	NONE	Area	rs7586675	LCLAT1
11	1	11:130632096	130632096	8.33e-06	0	0	0	0	0	0	NONE	Dense_Area	rs115320756	MIR8052
16	1	16:89220580	89220580	8.33e-06	0	0	0	0	0	0	NONE	Area	rs150807651	ZNF778
8	1	8:142669573	142669573	8.34e-06	0	0	0	0	0	0	NONE	Dense_Area	rs73379644	JRK
2	1	2:170673968	170673968	8.35e-06	0	0	0	0	0	0	NONE	Dense_Area	rs12613698	MYO3B/ERICH2-DT
2	1	2:196406864	196406864	8.38e-06	0	0	0	0	0	0	NONE	Density	rs73047142	HECW2
14	1	14:86670473	86670473	8.42e-06	0	0	0	0	0	0	NONE	Dense_Area	rs116668561	LINC02309/LINC01148
2	1	2:149074830	149074830	8.45e-06	0	0	0	0	0	0	NONE	Density	rs16826457	LYPD6B
2	1	2:201621775	201621775	8.5e-06	0	0	0	0	0	0	NONE	Dense_Area	rs75655554	TMEM237
5	1	5:168751697	168751697	8.51e-06	1	0	0	0	0	1	5:168751468(1)	Area	rs10052381	SLIT3
7	1	7:36874174	36874174	8.52e-06	0	0	0	0	0	0	NONE	Dense_Area	rs56112841	ELMO1
2	1	2:235538357	235538357	8.57e-06	1	0	0	0	0	1	2:235535622(1)	Density	rs11894419	AGAP1
4	1	4:158551706	158551706	8.59e-06	3	0	0	0	0	3	4:158567729(1),4:158589600(1),4:158601201(1)	Dense_Area	rs114082622	RXFP1
3	1	3:68657634	68657634	8.62e-06	0	0	0	0	0	0	NONE	Dense_Area	rs151066984	PSMC1P1
15	1	15:44710173	44710173	8.63e-06	0	0	0	0	0	0	NONE	Dense_Area	rs74773063	PATL2
11	1	11:78350817	78350817	8.64e-06	0	0	0	0	0	0	NONE	Density	rs183208900	GAB2
2	1	2:133027859	133027859	8.68e-06	0	0	0	0	0	0	NONE	Dense_Area	rs113594563	NCKAP5
3	1	3:29145993	29145993	8.68e-06	0	0	0	0	0	0	NONE	Density	rs112168085	MESTP4/RBMS3-AS3
16	1	16:86358157	86358157	8.7e-06	1	0	0	0	0	1	16:86355537(1)	Dense_Area	rs77053732	LINC00917/LOC108281164
2	1	2:229423476	229423476	8.74e-06	0	0	0	0	0	0	NONE	Dense_Area	rs185632513	DNER
4	1	4:1960994	1960994	8.74e-06	0	0	0	0	0	0	NONE	Dense_Area	rs73796670	NSD2
16	1	16:78929278	78929278	8.74e-06	0	0	0	0	0	0	NONE	Dense_Area	rs8053583	WWOX
3	1	3:22083405	22083405	8.75e-06	1	0	0	0	0	1	3:22088058(1)	Dense_Area	rs112427291	ZNF385D
4	1	4:187591013	187591013	8.75e-06	7	0	0	0	0	7	4:187580699(1),4:187592264(1),4:187605520(1),4:187606477(1),4:187610577(1),4:187644540(1),4:187645119(1)	Dense_Area	rs7665183	LINC02492
2	1	2:219976745	219976745	8.81e-06	0	0	0	0	0	0	NONE	Density	rs34877863	LOC105373891
17	1	17:67058955	67058955	8.83e-06	0	0	0	0	0	0	NONE	Dense_Area	rs112387437	CACNG1/HELZ
1	1	1:241909226	241909226	8.84e-06	0	0	0	0	0	0	NONE	Dense_Area	rs143373414	LOC124904604
9	1	9:75870677	75870677	8.85e-06	0	0	0	0	0	0	NONE	Dense_Area	rs146174084	LOC105376091
4	1	4:148664074	148664074	8.86e-06	0	0	0	0	0	0	NONE	Dense_Area	rs563762089	LOC105377483
4	1	4:185371953	185371953	8.88e-06	0	0	0	0	0	0	NONE	Dense_Area	rs75148901	LRP2BP
7	1	7:144581288	144581288	8.88e-06	0	0	0	0	0	0	NONE	Dense_Area	rs10231535	TPK1
8	1	8:2003581	2003581	8.91e-06	0	0	0	0	0	0	NONE	Area	rs115036778	KBTBD11
4	1	4:148962422	148962422	8.92e-06	0	0	0	0	0	0	NONE	Dense_Area	rs142641569	LOC107986195
10	1	10:84255389	84255389	8.92e-06	0	0	0	0	0	0	NONE	Density	rs74145780	RGR
6	1	6:130482491	130482491	8.94e-06	0	0	0	0	0	0	NONE	Area	rs115738655	TMEM200A
11	1	11:109291667	109291667	8.96e-06	1	0	0	0	0	1	11:109301361(1)	Dense_Area	rs7109118	LOC124900307
2	1	2:4269921	4269921	8.99e-06	0	0	0	0	0	0	NONE	Dense_Area	rs139755775	LOC107985841/NPM1P48
8	1	8:138406647	138406647	9.01e-06	1	0	0	0	0	1	8:138406761(1)	Dense_Area	rs199957343	FAM135B
7	1	7:1119607	1119607	9.02e-06	0	0	0	0	0	0	NONE	Area	rs6463317	C7orf50
6	1	6:5560637	5560637	9.03e-06	0	0	0	0	0	0	NONE	Area	rs114889070	FARS2
10	1	10:100511909	100511909	9.05e-06	0	0	0	0	0	0	NONE	Density	rs116622416	SEC31B
12	1	12:51385172	51385172	9.05e-06	0	0	0	0	0	0	NONE	Dense_Area	rs77236704	GALNT6
9	1	9:99096937	99096937	9.14e-06	0	0	0	0	0	0	NONE	Dense_Area	rs73653735	LOC116216097/TGFBR1
14	1	14:76742434	76742434	9.17e-06	0	0	0	0	0	0	NONE	Dense_Area	rs8017527	LOC105370577/VASH1
1	1	1:36700588	36700588	9.2e-06	0	0	0	0	0	0	NONE	Dense_Area	rs59473532	LOC107984941
8	1	8:109313740	109313740	9.21e-06	1	0	0	0	0	1	8:109324373(1)	Dense_Area	rs78714120	NUDCD1
3	1	3:177384911	177384911	9.22e-06	0	0	0	0	0	0	NONE	Dense_Area	rs58770561	LOC112935912
22	1	22:49608023	49608023	9.23e-06	0	0	0	0	0	0	NONE	Dense_Area	rs116037520	MIR3667HG
13	1	13:23672802	23672802	9.24e-06	0	0	0	0	0	0	NONE	Dense_Area	rs75919062	TNFRSF19
5	1	5:166543869	166543869	9.29e-06	0	0	0	0	0	0	NONE	Area	rs2923171	RPLP0P9/LOC105377706
7	1	7:29224460	29224460	9.32e-06	0	0	0	0	0	0	NONE	Density	rs75405155	CHN2
9	1	9:85089068	85089068	9.32e-06	0	0	0	0	0	0	NONE	Dense_Area	rs115732011	LOC107987088
9	1	9:36791417	36791417	9.33e-06	0	0	0	0	0	0	NONE	Dense_Area	rs144318326	LOC105376030
1	1	1:5271073	5271073	9.4e-06	1	0	0	0	0	1	1:5274208(1)	Dense_Area	rs17423021	LOC105376682/LOC121967053
12	1	12:32378605	32378605	9.42e-06	0	0	0	0	0	0	NONE	Dense_Area	rs16919819	BICD1
7	1	7:71791213	71791213	9.43e-06	0	0	0	0	0	0	NONE	Dense_Area	rs139579670	CALN1
3	1	3:18559990	18559990	9.45e-06	0	0	0	0	0	0	NONE	Area	rs4973713	RAD23BP1
18	1	18:65182194	65182194	9.49e-06	2	0	0	0	0	2	18:65179965(1),18:65181125(1)	Dense_Area	rs637740	LOC105372168
20	1	20:48680097	48680097	9.49e-06	0	0	0	0	0	0	NONE	Dense_Area	rs6019372	PREX1
4	1	4:165976338	165976338	9.57e-06	0	0	0	0	0	0	NONE	Density	rs13129357	TLL1
6	1	6:151504543	151504543	9.57e-06	0	0	0	0	0	0	NONE	Dense_Area	rs117665324	CCDC170
16	1	16:65232476	65232476	9.61e-06	0	0	0	0	0	0	NONE	Dense_Area	rs535901290	LOC124903780
1	1	1:190833720	190833720	9.63e-06	0	0	0	0	0	0	NONE	Density	rs113732092	LINC01720
7	1	7:82943749	82943749	9.69e-06	0	0	0	0	0	0	NONE	Dense_Area	rs10246367	PCLO
17	1	17:62359313	62359313	9.7e-06	0	0	0	0	0	0	NONE	Density	rs192252495	LOC105371936/EFCAB3
15	1	15:77963102	77963102	9.72e-06	0	0	0	0	0	0	NONE	Area	rs548221471	LOC121847959/ADAMTS7P3
9	1	9:33204631	33204631	9.74e-06	0	0	0	0	0	0	NONE	Area	rs10733467	B4GALT1/SPINK4
2	1	2:149793519	149793519	9.76e-06	0	0	0	0	0	0	NONE	Dense_Area	rs142994348	LINC01931
16	1	16:55273224	55273224	9.76e-06	0	0	0	0	0	0	NONE	Dense_Area	rs150147312	RN7SL841P
5	1	5:151553786	151553786	9.81e-06	3	0	0	0	0	3	5:151552581(1),5:151552600(1),5:151553241(1)	Dense_Area	rs10476989	FAT2
17	1	17:19819249	19819249	9.81e-06	0	0	0	0	0	0	NONE	Density	rs77062864	ULK2
1	1	1:178957243	178957243	9.86e-06	0	0	0	0	0	0	NONE	Density	rs190822698	LOC102724754
17	1	17:58168417	58168417	9.87e-06	0	0	0	0	0	0	NONE	Dense_Area	rs118111713	OR4D2
20	1	20:59408419	59408419	9.89e-06	0	0	0	0	0	0	NONE	Dense_Area	rs73133061	EDN3/PIEZO1P1
8	1	8:16871036	16871036	9.98e-06	0	0	0	0	0	0	NONE	Dense_Area	rs823418	LOC105379297
12	1	12:53080570	53080570	9.99e-06	0	0	0	0	0	0	NONE	Dense_Area	rs116752248	SPRYD3/IGFBP6

## Sheet: S2
Supplementary Table S2: Transcriptome wide association study results for breast tissue at pvalue<1x10-3
PHENO	CHR	Start POS	Gene Name	Z	P	N SNPs Used	Best GWAS P	Largest Weight
AvgBreastDensity	19	35115879	FXYD3	-4.939	7.85237e-07	2	0.000894975	0.0390472
AvgBreastDensity	1	3900372	LINC01134	4.58732	4.48973e-06	3	5.12861e-05	0.203775
AvgBreastDensity	1	156668763	NES	4.09896	4.15012e-05	1	4.15012e-05	0.0896319
AvgBreastDensity	19	10701451	QTRT1	-3.77506	0.000159971	1	0.000159971	0.000245475
AvgBreastDensity	2	206765548	FASTKD2	-3.68317	0.000230351	2	0.00135983	0.0626643
AvgBreastDensity	12	41188448	PDZRN4	3.66233	0.00024993	2	0.000212158	0.140828
AvgBreastDensity	1	144421386	NBPF15	-3.65322	0.000258973	2	0.00633866	1.06538
AvgBreastDensity	9	100302077	TEX10	-3.55509	0.000377853	2	0.000243254	0.133567
AvgBreastDensity	17	58269856	MPO	3.54664	0.00039018	1	0.00039018	0.0629759
AvgBreastDensity	6	33314406	ZBTB22	-3.52453	0.000424229	2	0.000811429	0.133498
AvgBreastDensity	2	238159008	ERFE	-3.46524	0.000529758	2	0.00588391	0.206025
AvgBreastDensity	16	58001373	USB1	3.43993	0.000581854	1	0.000581854	0.0184567
AvgBreastDensity	11	122882528	C11orf63	-3.41304	0.000642428	1	0.000642428	0.0900879
AvgBreastDensity	12	16661766	RP11-239A17.1	3.40785	0.000654758	1	0.000654758	0.52244
AvgBreastDensity	8	96645227	CPQ	-3.39767	0.00067962	1	0.00067962	0.207783
AvgBreastDensity	2	190646746	NAB1	3.38718	0.000706152	2	0.000102656	0.0989712
AvgBreastDensity	12	55725323	CD63	-3.34481	0.000823403	2	0.000946086	0.00621195
AvgBreastDensity	16	30602558	ZNF689	3.31865	0.000904538	1	0.000904538	0.00398655
AvgBreastDensity	9	127505339	FAM129B	-3.31329	0.000922039	2	8.35513e-05	0.224118
AvgBreastDensity	9	113349541	BSPRY	3.30008	0.000966562	1	0.000966562	0.137197
AvgDenseAreasqcm	12	55725323	CD63	-4.75398	1.99454e-06	2	3.0191e-06	0.00621195
AvgDenseAreasqcm	12	41188448	PDZRN4	4.50594	6.60798e-06	2	4.34529e-06	0.140828
AvgDenseAreasqcm	1	3900372	LINC01134	4.34914	1.36672e-05	3	3.62442e-05	0.203775
AvgDenseAreasqcm	19	35115879	FXYD3	-3.87845	0.000105124	2	0.0105147	0.0390472
AvgDenseAreasqcm	16	27314102	IL4R	-3.8135	0.000137012	2	0.0255315	0.0387087
AvgDenseAreasqcm	15	79293285	ANKRD34C	-3.65337	0.000258823	1	0.000258823	0.0748722
AvgDenseAreasqcm	7	16593626	GS1-166A23.2	-3.60794	0.000308635	2	0.00910999	0.342234
AvgDenseAreasqcm	6	41158506	TREM2	-3.60181	0.000316008	1	0.000316008	0.0868097
AvgDenseAreasqcm	17	18260534	MIEF2	3.45676	0.00054672	1	0.00054672	0.0487323
AvgDenseAreasqcm	21	42916803	ERVH48-1	3.4336	0.000595629	3	0.000364118	0.293277
AvgDenseAreasqcm	22	46080312	MIRLET7BHG	3.42455	0.000615815	1	0.000615815	0.0867124
AvgDenseAreasqcm	12	54230940	CBX5	-3.32452	0.000885704	2	0.000546556	0.10654
AvgDenseAreasqcm	14	91232532	GPR68	3.31861	0.000904663	2	0.0312171	0.050021
AvgDenseAreasqcm	7	134127299	LRGUK	3.30984	0.000933496	5	0.0196805	0.611989

## Sheet: S3
Supplementary Table S3: GWAS catalog lookup results
PHENO	Mammogram Study Lowest P	MAPPED_GENE	PUBMEDID	DISEASE/TRAIT	MAPPED_TRAIT	Parent term	STRONGEST SNP-RISK ALLELE	SNPS	P-VALUE	OR or BETA	95% CI (TEXT)
AvgBreastDensity	1.59e-08	CCSER2	33830181	High myopia	Myopia	Other trait	rs377277566-?	rs377277566	2e-06	0.215498	[0.13-0.3] unit increase
AvgBreastDensity	1.56e-08	LRP1B	26053186	3-hydroxypropylmercapturic acid levels in smokers	3-hydroxypropylmercapturic acid measurement	Other measurement	rs4954702-?	rs4954702	1e-06	0.1077	[NR] unit increase
AvgBreastDensity	1.56e-08	LRP1B	26053186	3-hydroxypropylmercapturic acid levels in smokers	3-hydroxypropylmercapturic acid measurement	Other measurement	rs77455689-?	rs77455689	4e-06	1.1204	[NR] unit increase
AvgBreastDensity	1.56e-08	LRP1B	33888907	COVID-19 (covid pneumonia vs population)	COVID-19	Other disease	rs140606184-?	rs140606184	4e-06	0.709442	[0.41-1.01] unit increase
AvgBreastDensity	1.56e-08	LRP1B	30348214	DNA methylation variation (age effect)	DNA methylation	Biological process	rs183717966-?	rs183717966	1e-08
AvgBreastDensity	1.56e-08	LRP1B	30348214	DNA methylation variation (age effect)	DNA methylation	Biological process	rs183717966-?	rs183717966	4e-11
AvgBreastDensity	1.56e-08	LRP1B	30348214	DNA methylation variation (age effect)	DNA methylation	Biological process	rs183717966-?	rs183717966	2e-08
AvgBreastDensity	1.56e-08	LRP1B	34155719	Asthma and eczema	Eczema	Other trait	rs1402470-G	rs1402470	5e-06	0.25	[0.14-0.36] unit decrease
AvgBreastDensity	1.56e-08	LRP1B	33649486	Keratoconus	Keratoconus		rs116792882-T	rs116792882	5e-10	0.686	[0.47-0.9] unit decrease
AvgBreastDensity	1.56e-08	LRP1B	31095341	Toxicity response to radiotherapy in prostate cancer (decreased urine stream) (time to event)	Urinary retention	Other trait	rs75988504-?	rs75988504	5e-08	2.01	[1.56-2.58]
AvgBreastDensity	1.56e-08	LRP1B	31626034	Uveal melanoma	Uveal Melanoma		rs13013614-A	rs13013614	5e-07	1.36	[1.21-1.54]
AvgBreastDensity	1.56e-08	LRP1B	30019117	Adolescent idiopathic scoliosis	adolescent idiopathic scoliosis	Other disease	rs6706377-?	rs6706377	5e-10
AvgBreastDensity	1.56e-08	LRP1B	30019117	Adolescent idiopathic scoliosis	adolescent idiopathic scoliosis	Other disease	rs41497646-?	rs41497646	1e-214
AvgBreastDensity	1.56e-08	LRP1B	30420678	Adverse response to drug	adverse effect	Other disease	rs1882642-A	rs1882642	5e-07	2.1
AvgBreastDensity	1.56e-08	LRP1B	30420678	Adverse response to drug	adverse effect	Other disease	rs1882642-A	rs1882642	2e-09	2.1
AvgBreastDensity	1.56e-08	LRP1B	30595370	Menarche (age at onset)	age at menarche	Other measurement	rs6429912-?	rs6429912	4e-17
AvgBreastDensity	1.56e-08	LRP1B	21102462	Menarche (age at onset)	age at menarche	Other measurement	rs12472911-C	rs12472911	2e-07	2.5	[1.52-3.48] week increase
AvgBreastDensity	1.56e-08	LRP1B	25231870	Menarche (age at onset)	age at menarche	Other measurement	rs12472911-C	rs12472911	7e-10	0.04	[0.028-0.052] unit increase
AvgBreastDensity	1.56e-08	LRP1B	19367585	Aging	aging	Biological process	rs12474609-?	rs12474609	6e-09
AvgBreastDensity	1.56e-08	LRP1B	27611488	Asthma (childhood onset)	asthma	Other disease	rs116126524-?	rs116126524	5e-06	0.727	[0.42-1.04] unit decrease
AvgBreastDensity	1.56e-08	LRP1B	25918132	Diisocyanate-induced asthma	asthma	Other disease	rs76247873-A	rs76247873	5e-06	3.37	[1.94-5.85]
AvgBreastDensity	1.56e-08	LRP1B	34155719	Asthma and eczema	asthma	Other disease	rs1402470-G	rs1402470	5e-06	0.25	[0.14-0.36] unit decrease
AvgBreastDensity	1.56e-08	LRP1B	34099189	Schizophrenia, bipolar disorder or major depressive disorder x sex interaction	bipolar disorder	Neurological disorder	rs10179057-T	rs10179057	7e-06	0.3843	[0.22-0.55] unit increase
AvgBreastDensity	1.56e-08	LRP1B	34099189	Schizophrenia, bipolar disorder or recurrent major depressive disorder x sex interaction	bipolar disorder	Neurological disorder	rs10179057-T	rs10179057	1e-06	0.4402	[0.26-0.62] unit increase
AvgBreastDensity	1.56e-08	LRP1B	34594039	Height	body height	Body measurement	rs72077160-TA	rs72077160	2e-09	0.0106	[0.0071-0.0141] unit increase
AvgBreastDensity	1.56e-08	LRP1B	32376654	Adult body size	body height	Body measurement	rs72851476-A	rs72851476	3e-08	0.0107274	[0.0069-0.0145] unit increase
AvgBreastDensity	1.56e-08	LRP1B	28892062	Body mass index	body mass index	Body measurement	rs12617004-C	rs12617004	6e-09	0.02	[0.012-0.028] unit increase
AvgBreastDensity	1.56e-08	LRP1B	31669095	Body mass index	body mass index	Body measurement	rs72851476-?	rs72851476	3e-09
AvgBreastDensity	1.56e-08	LRP1B	31669095	Body mass index	body mass index	Body measurement	rs35935052-?	rs35935052	3e-08
AvgBreastDensity	1.56e-08	LRP1B	30595370	Body mass index	body mass index	Body measurement	rs72851476-?	rs72851476	2e-09
AvgBreastDensity	1.56e-08	LRP1B	30595370	Body mass index	body mass index	Body measurement	rs35935052-?	rs35935052	1e-08
AvgBreastDensity	1.56e-08	LRP1B	34594039	Body mass index	body mass index	Body measurement	rs1595320-T	rs1595320	1e-09	0.013	[0.0089-0.0171] unit increase
AvgBreastDensity	1.56e-08	LRP1B	30239722	Body mass index	body mass index	Body measurement	rs13396415-A	rs13396415	5e-11	0.0149	[0.01-0.019] unit decrease
AvgBreastDensity	1.56e-08	LRP1B	30239722	Body mass index	body mass index	Body measurement	rs17551974-A	rs17551974	4e-09	0.0127	[0.0084-0.017] unit decrease
AvgBreastDensity	1.56e-08	LRP1B	34594039	Body mass index	body mass index	Body measurement	rs13019219-C	rs13019219	6e-09	0.0190955	[0.013-0.026] unit increase
AvgBreastDensity	1.56e-08	LRP1B	34594039	Weight	body weight	Body measurement	rs7584391-A	rs7584391	3e-11	0.014	[0.0099-0.0181] unit decrease
AvgBreastDensity	1.56e-08	LRP1B	34594039	Weight	body weight	Body measurement	rs1370332-C	rs1370332	2e-08	0.015295	[0.0099-0.0206] unit decrease
AvgBreastDensity	1.56e-08	LRP1B	34417961	Calcium levels	calcium measurement	Other measurement	rs76917806-?	rs76917806	6e-07	0.031	[-0.81964-0.88164] unit decrease
AvgBreastDensity	1.56e-08	LRP1B	30038396	Cognitive performance (MTAG)	cognitive function measurement	Other measurement	rs11679837-T	rs11679837	4e-08	0.0157	[0.01-0.021] unit increase
AvgBreastDensity	1.56e-08	LRP1B	32376654	Body size at age 10	comparative body size at age 10		rs1384660-G	rs1384660	2e-18	0.0158046	[0.012-0.019] unit increase
AvgBreastDensity	1.56e-08	LRP1B	28468790	Congenital heart disease (inherited effect)	congenital heart disease	Cardiovascular disease	rs11895588-?	rs11895588	7e-07	1.83651	[1.44-2.34]
AvgBreastDensity	1.56e-08	LRP1B	29221444	Coronary artery calcified atherosclerotic plaque score in type 2 diabetes	coronary artery calcification	Other trait	rs1532002-?	rs1532002	1e-06	1.066	[0.53-1.61] unit increase
AvgBreastDensity	1.56e-08	LRP1B	29221444	Coronary artery calcified atherosclerotic plaque (90 or 130 HU threshold) in type 2 diabetes	coronary artery calcification	Other trait	rs113533135-?	rs113533135	3e-07	0.189	[0.091-0.287] unit increase
AvgBreastDensity	1.56e-08	LRP1B	29551627	Peak cortisol response to low dose short synacthen test in corticosteroid treated asthma	cortisol measurement	Other measurement	rs142320277-?	rs142320277	5e-08
AvgBreastDensity	1.56e-08	LRP1B	30694715	Diffusing capacity of carbon monoxide	diffusing capacity of the lung for carbon monoxide	Other measurement	rs116467987-T	rs116467987	3e-06	0.33	0.19-0.47 unit decrease
AvgBreastDensity	1.56e-08	LRP1B	34099189	Schizophrenia, bipolar disorder or recurrent major depressive disorder x sex interaction	disease recurrence	Other measurement	rs10179057-T	rs10179057	1e-06	0.4402	[0.26-0.62] unit increase
AvgBreastDensity	1.56e-08	LRP1B	32121467	Endometriosis or migraine	endometriosis	Other disease	rs112796779-A	rs112796779	6e-06	1.15	NR
AvgBreastDensity	1.56e-08	LRP1B	30946739	Facial attractiveness (male raters)	facial attractiveness measurement	Other measurement	rs74645087-A	rs74645087	2e-07	0.644	[0.40-0.89] unit increase
AvgBreastDensity	1.56e-08	LRP1B	26634245	Post bronchodilator FEV1	forced expiratory volume	Other measurement	rs187203999-T	rs187203999	2e-06	0.455	NR unit increase
AvgBreastDensity	1.56e-08	LRP1B	31217584	Estimated glomerular filtration rate	glomerular filtration rate	Other measurement	rs182518743-?	rs182518743	5e-07	8.74935	[5.33-12.17] unit decrease
AvgBreastDensity	1.56e-08	LRP1B	31217584	Estimated glomerular filtration rate	glomerular filtration rate	Other measurement	rs182518743-?	rs182518743	4e-08	7.765	[4.99-10.54] unit decrease
AvgBreastDensity	1.56e-08	LRP1B	27846281	Hepcidin/ferritin ratio	hepcidin:ferritin ratio	Other measurement	rs12470296-A	rs12470296	7e-06	0.1252	[0.071-0.18] unit increase
AvgBreastDensity	1.56e-08	LRP1B	31844048	Household income (MTAG)	household income	Other trait	rs62167901-A	rs62167901	5e-09	0.018674	[0.012-0.025] unit decrease
AvgBreastDensity	1.56e-08	LRP1B	31844048	Household income (MTAG)	household income	Other trait	rs62166490-T	rs62166490	2e-12	0.0289532	[0.021-0.037] unit decrease
AvgBreastDensity	1.56e-08	LRP1B	26379185	Influenza A (H1N1) infection	influenza A (H1N1)	Other disease	rs643684-?	rs643684	4e-08
AvgBreastDensity	1.56e-08	LRP1B	26379185	Severe influenza A (H1N1) infection	influenza A (H1N1)	Other disease	rs643684-?	rs643684	6e-21
AvgBreastDensity	1.56e-08	LRP1B	31598132	Cognitive performance (processing speed)	information processing speed	Biological process	rs75924665-?	rs75924665	2e-06	0.165	[0.087-0.243] unit increase
AvgBreastDensity	1.56e-08	LRP1B	29844566	General cognitive ability	intelligence	Biological process	rs13034371-?	rs13034371	5e-07	5.031	z-score decrease
AvgBreastDensity	1.56e-08	LRP1B	31374203	Cognitive ability, years of educational attainment or schizophrenia (pleiotropy)	intelligence	Biological process	rs77609760-?	rs77609760	1e-12	0.027237	[0.02-0.035] unit increase
AvgBreastDensity	1.56e-08	LRP1B	28394258	Left ventricle systolic dysfunction	left ventricular systolic function measurement	Cardiovascular measurement	rs17613427-T	rs17613427	2e-06	0.4331	[0.26-0.61] unit decrease
AvgBreastDensity	1.56e-08	LRP1B	23823483	Metabolite levels	lysophosphatidylethanolamine 18:1 measurement	Lipid or lipoprotein measurement	rs1463616-?	rs1463616	3e-06	0.158413	[0.092-0.225] unit increase
AvgBreastDensity	1.56e-08	LRP1B	30038396	Highest math class taken (MTAG)	mathematical ability	Biological process	rs7568149-A	rs7568149	3e-08	0.0109	[0.007-0.0148] unit increase
AvgBreastDensity	1.56e-08	LRP1B	30038396	Self-reported math ability (MTAG)	mathematical ability	Biological process	rs13007371-A	rs13007371	3e-08	0.0102	[0.0067-0.0137] unit decrease
AvgBreastDensity	1.56e-08	LRP1B	32121467	Endometriosis or migraine	migraine disorder	Cardiovascular disease	rs112796779-A	rs112796779	6e-06	1.15	NR
AvgBreastDensity	1.56e-08	LRP1B	31168069	Mood instability	mood instability measurement	Other measurement	rs377073464-?	rs377073464	3e-08	0.00682733	[0.0044-0.0093] unit increase
AvgBreastDensity	1.56e-08	LRP1B	25628336	Motion sickness	motion sickness	Other trait	rs17515225-T	rs17515225	3e-09	0.032	[0.021-0.042] unit increase
AvgBreastDensity	1.56e-08	LRP1B	25628336	Motion sickness	motion sickness	Other trait	rs34311235-T	rs34311235	8e-09	0.032	[0.021-0.042] unit increase
AvgBreastDensity	1.56e-08	LRP1B	20395239	Optic nerve measurement (disc area)	optic disc size measurement	Other measurement	rs491391-A	rs491391	3e-07	0.407	[0.22-0.59] unit decrease
AvgBreastDensity	1.56e-08	LRP1B	25189868	Blood pressure (smoking interaction)	pack-years measurement	Other measurement	rs1033284-?	rs1033284	3e-07
AvgBreastDensity	1.56e-08	LRP1B	31484785	Parental longevity (father's age at death or father's attained age)	parental longevity	Other measurement	rs11688838-A	rs11688838	2e-06
AvgBreastDensity	1.56e-08	LRP1B	27015805	Parental longevity (mother's age at death)	parental longevity	Other measurement	rs148369819-?	rs148369819	5e-06	0.02334	[0.013-0.033] unit decrease
AvgBreastDensity	1.56e-08	LRP1B	24024966	Periodontitis (CDC/AAP)	periodontitis	Digestive system disorder	rs72899866-A	rs72899866	5e-06	1.39	[1.21-1.60]
AvgBreastDensity	1.56e-08	LRP1B	33888907	COVID-19 (covid pneumonia vs population)	pneumonia	Other disease	rs140606184-?	rs140606184	4e-06	0.709442	[0.41-1.01] unit increase
AvgBreastDensity	1.56e-08	LRP1B	32778093	Protein quantitative trait loci (liver)	protein measurement	Other measurement	rs70991138-T	rs70991138	2e-09	0.06282	NR unit increase
AvgBreastDensity	1.56e-08	LRP1B	32778093	Protein quantitative trait loci (liver)	protein measurement	Other measurement	rs16844458-T	rs16844458	6e-09	0.06307	NR unit increase
AvgBreastDensity	1.56e-08	LRP1B	26634245	Post bronchodilator FEV1	response to bronchodilator	Response to drug	rs187203999-T	rs187203999	2e-06	0.455	NR unit increase
AvgBreastDensity	1.56e-08	LRP1B	29551627	Peak cortisol response to low dose short synacthen test in corticosteroid treated asthma	response to corticosteroid	Response to drug	rs142320277-?	rs142320277	5e-08
AvgBreastDensity	1.56e-08	LRP1B	25918132	Diisocyanate-induced asthma	response to diisocyanate	Biological process	rs76247873-A	rs76247873	5e-06	3.37	[1.94-5.85]
AvgBreastDensity	1.56e-08	LRP1B	30420678	Adverse response to drug	response to drug	Biological process	rs1882642-A	rs1882642	5e-07	2.1
AvgBreastDensity	1.56e-08	LRP1B	30420678	Adverse response to drug	response to drug	Biological process	rs1882642-A	rs1882642	2e-09	2.1
AvgBreastDensity	1.56e-08	LRP1B	31095341	Toxicity response to radiotherapy in prostate cancer (decreased urine stream) (time to event)	response to radiation	Biological process	rs75988504-?	rs75988504	5e-08	2.01	[1.56-2.58]
AvgBreastDensity	1.56e-08	LRP1B	29551627	Peak cortisol response to low dose short synacthen test in corticosteroid treated asthma	response to synacthen	Response to drug	rs142320277-?	rs142320277	5e-08
AvgBreastDensity	1.56e-08	LRP1B	28991256	Schizophrenia	schizophrenia	Neurological disorder	rs10928112-C	rs10928112	2e-06	1.09649	[1.06-1.13]
AvgBreastDensity	1.56e-08	LRP1B	31374203	Cognitive ability, years of educational attainment or schizophrenia (pleiotropy)	schizophrenia	Neurological disorder	rs77609760-?	rs77609760	1e-12	0.027237	[0.02-0.035] unit increase
AvgBreastDensity	1.56e-08	LRP1B	34099189	Schizophrenia, bipolar disorder or major depressive disorder x sex interaction	schizophrenia	Neurological disorder	rs10179057-T	rs10179057	7e-06	0.3843	[0.22-0.55] unit increase
AvgBreastDensity	1.56e-08	LRP1B	34099189	Schizophrenia, bipolar disorder or recurrent major depressive disorder x sex interaction	schizophrenia	Neurological disorder	rs10179057-T	rs10179057	1e-06	0.4402	[0.26-0.62] unit increase
AvgBreastDensity	1.56e-08	LRP1B	30038396	Educational attainment (years of education)	self reported educational attainment	Other measurement	rs60929679-T	rs60929679	5e-19	0.0252	[0.02-0.031] unit increase
AvgBreastDensity	1.56e-08	LRP1B	30038396	Educational attainment (years of education)	self reported educational attainment	Other measurement	rs74787922-A	rs74787922	9e-11	0.0182	[0.013-0.024] unit increase
AvgBreastDensity	1.56e-08	LRP1B	30038396	Educational attainment (years of education)	self reported educational attainment	Other measurement	rs7597412-C	rs7597412	2e-09	0.0088	[0.0059-0.0117] unit increase
AvgBreastDensity	1.56e-08	LRP1B	30038396	Educational attainment (years of education)	self reported educational attainment	Other measurement	rs77609760-A	rs77609760	8e-17	0.0236	[0.018-0.029] unit increase
AvgBreastDensity	1.56e-08	LRP1B	30038396	Educational attainment (years of education)	self reported educational attainment	Other measurement	rs10181071-A	rs10181071	3e-08	0.0102	[0.0065-0.0139] unit increase
AvgBreastDensity	1.56e-08	LRP1B	33414549	Noncognitive aspects of educational attainment	self reported educational attainment	Other measurement	rs355546-G	rs355546	8e-10	0.0884434	[0.06-0.117] unit increase
AvgBreastDensity	1.56e-08	LRP1B	30038396	Educational attainment (MTAG)	self reported educational attainment	Other measurement	rs74787922-A	rs74787922	2e-11	0.0176	[0.013-0.023] unit increase
AvgBreastDensity	1.56e-08	LRP1B	30595370	Educational attainment (years of education)	self reported educational attainment	Other measurement	rs6429911-?	rs6429911	4e-10
AvgBreastDensity	1.56e-08	LRP1B	27225129	Educational attainment (college completion)	self reported educational attainment	Other measurement	rs7597412-C	rs7597412	3e-08	1.03447	[NR]
AvgBreastDensity	1.56e-08	LRP1B	30038396	Educational attainment (MTAG)	self reported educational attainment	Other measurement	rs6733026-A	rs6733026	3e-09	0.0078	[0.0053-0.0103] unit increase
AvgBreastDensity	1.56e-08	LRP1B	30038396	Educational attainment (MTAG)	self reported educational attainment	Other measurement	rs62167939-A	rs62167939	3e-13	0.0194	[0.014-0.025] unit decrease
AvgBreastDensity	1.56e-08	LRP1B	31374203	Cognitive ability, years of educational attainment or schizophrenia (pleiotropy)	self reported educational attainment	Other measurement	rs77609760-?	rs77609760	1e-12	0.027237	[0.02-0.035] unit increase
AvgBreastDensity	1.56e-08	LRP1B	32376654	Body size at age 10	self-reported		rs1384660-G	rs1384660	2e-18	0.0158046	[0.012-0.019] unit increase
AvgBreastDensity	1.56e-08	LRP1B	23382691	IgG glycosylation	serum IgG glycosylation measurement	Other measurement	rs4954683-C	rs4954683	9e-06	0.1823	[0.1-0.26] unit increase
AvgBreastDensity	1.56e-08	LRP1B	24159190	Symmetrical dimethylarginine levels	serum dimethylarginine measurement	Other measurement	rs183373550-A	rs183373550	7e-06	1.258	[0.71-1.8] unit decrease
AvgBreastDensity	1.56e-08	LRP1B	34417961	Iron levels	serum iron measurement	Other measurement	rs76917806-?	rs76917806	5e-06	0.032	[-0.0562-0.1202] unit increase
AvgBreastDensity	1.56e-08	LRP1B	34099189	Schizophrenia, bipolar disorder or major depressive disorder x sex interaction	sex interaction measurement	Other measurement	rs10179057-T	rs10179057	7e-06	0.3843	[0.22-0.55] unit increase
AvgBreastDensity	1.56e-08	LRP1B	34099189	Schizophrenia, bipolar disorder or recurrent major depressive disorder x sex interaction	sex interaction measurement	Other measurement	rs10179057-T	rs10179057	1e-06	0.4402	[0.26-0.62] unit increase
AvgBreastDensity	1.56e-08	LRP1B	27126917	Night sleep phenotypes	sleep quality	Other measurement	rs13394458-G	rs13394458	3e-06	0.0916	[0.053-0.13] unit increase
AvgBreastDensity	1.56e-08	LRP1B	34586716	Systolic blood pressure	systolic blood pressure	Other measurement	rs539006870-?	rs539006870	6e-06
AvgBreastDensity	1.56e-08	LRP1B	25189868	Blood pressure (smoking interaction)	systolic blood pressure	Other measurement	rs1033284-?	rs1033284	3e-07
AvgBreastDensity	1.56e-08	LRP1B	31969693	Trauma exposure	trauma exposure measurement	Other measurement	rs288112-T	rs288112	8e-06	1.06383	[1.04-1.09]
AvgBreastDensity	1.56e-08	LRP1B	23823483	Metabolite levels	triacylglycerol 58:6 measurement	Lipid or lipoprotein measurement	rs6758311-?	rs6758311	5e-06	0.249334	[0.14-0.36] unit increase
AvgBreastDensity	1.56e-08	LRP1B	32005708	Type 1 diabetes	type 1 diabetes mellitus	Immune system disorder	rs192324744-G	rs192324744	2e-11	1.63	[1.41-1.88]
AvgBreastDensity	1.56e-08	LRP1B	34099189	Schizophrenia, bipolar disorder or major depressive disorder x sex interaction	unipolar depression	Neurological disorder	rs10179057-T	rs10179057	7e-06	0.3843	[0.22-0.55] unit increase
AvgBreastDensity	1.56e-08	LRP1B	34099189	Schizophrenia, bipolar disorder or recurrent major depressive disorder x sex interaction	unipolar depression	Neurological disorder	rs10179057-T	rs10179057	1e-06	0.4402	[0.26-0.62] unit increase
AvgBreastDensity	1.56e-08	LRP1B	31530798	Cerebellum white matter volume	white matter volume measurement	Other measurement	rs10496900-?	rs10496900	8e-06
AvgDenseAreasqcm	1.4e-10	ARHGAP10	31900758	C-reactive protein levels	C-reactive protein measurement		rs10027182-G	rs10027182	2e-08	0.0114942	[0.0075-0.0155] unit increase
AvgDenseAreasqcm	1.4e-10	ARHGAP10	33830181	Hyperopia	Hypermetropia		rs150641943-?	rs150641943	2e-06	0.654443	[0.38-0.93] unit increase
AvgDenseAreasqcm	1.4e-10	ARHGAP10	20031603	QT interval	QT interval	Cardiovascular measurement	rs6845865-G	rs6845865	7e-07	0.19	[0.11-0.27] unit increase
AvgDenseAreasqcm	1.4e-10	ARHGAP10	33547301	Serum alkaline phosphatase levels	alkaline phosphatase measurement	Liver enzyme measurement	rs3775327-C	rs3775327	1e-28	11.1	z-score increase
AvgDenseAreasqcm	1.4e-10	ARHGAP10	34594039	Serum alkaline phosphatase levels	alkaline phosphatase measurement	Liver enzyme measurement	rs12649972-T	rs12649972	1e-31	0.0283	[0.024-0.033] unit increase
AvgDenseAreasqcm	1.4e-10	ARHGAP10	33462484	Serum alkaline phosphatase levels	alkaline phosphatase measurement	Liver enzyme measurement	rs6838916-A	rs6838916	4e-09	0.0155	[0.01-0.021] unit increase
AvgDenseAreasqcm	1.4e-10	ARHGAP10	33972514	Liver enzyme levels (alkaline phosphatase)	alkaline phosphatase measurement	Liver enzyme measurement	rs1021956-G	rs1021956	2e-43	0.00417562	[0.0036-0.0048] unit decrease
AvgDenseAreasqcm	1.4e-10	ARHGAP10	30061737	Atrial fibrillation	atrial fibrillation	Cardiovascular disease	rs10213171-G	rs10213171	1e-11	1.1	[1.07-1.12]
AvgDenseAreasqcm	1.4e-10	ARHGAP10	29892015	Atrial fibrillation	atrial fibrillation	Cardiovascular disease	rs10213171-G	rs10213171	6e-14	1.11	[1.08-1.14]
AvgDenseAreasqcm	1.4e-10	ARHGAP10	29892015	Atrial fibrillation	atrial fibrillation	Cardiovascular disease	rs10027347-T	rs10027347	7e-13	1.12	[1.08-1.15]
AvgDenseAreasqcm	1.4e-10	ARHGAP10	22610502	Immune reponse to smallpox (secreted IL-12p40)	cytokine measurement	Other measurement	rs7658486-A	rs7658486	1e-08
AvgDenseAreasqcm	1.4e-10	ARHGAP10	30595370	Red blood cell count	erythrocyte count	Hematological measurement	rs13103534-?	rs13103534	2e-11
AvgDenseAreasqcm	1.4e-10	ARHGAP10	34594039	Hematocrit	hematocrit	Hematological measurement	rs6827412-A	rs6827412	2e-11	0.0122	[0.0087-0.0157] unit decrease
AvgDenseAreasqcm	1.4e-10	ARHGAP10	32888493	Hematocrit	hematocrit	Hematological measurement	rs6827412-A	rs6827412	2e-16	0.0157	[0.012-0.019] SD unit decrease
AvgDenseAreasqcm	1.4e-10	ARHGAP10	32888493	Hematocrit	hematocrit	Hematological measurement	rs6827412-A	rs6827412	1e-15
AvgDenseAreasqcm	1.4e-10	ARHGAP10	32888494	Hematocrit	hematocrit	Hematological measurement	rs13103534-G	rs13103534	5e-13	0.0163556	[0.012-0.021] unit decrease
AvgDenseAreasqcm	1.4e-10	ARHGAP10	34594039	Hemoglobin	hemoglobin measurement	Hematological measurement	rs11099674-A	rs11099674	4e-11	0.0116	[0.0083-0.0149] unit decrease
AvgDenseAreasqcm	1.4e-10	ARHGAP10	32888493	Hemoglobin concentration	hemoglobin measurement	Hematological measurement	rs6827412-A	rs6827412	2e-17	0.016149	[0.012-0.02] SD unit decrease
AvgDenseAreasqcm	1.4e-10	ARHGAP10	32888493	Hemoglobin concentration	hemoglobin measurement	Hematological measurement	rs6827412-A	rs6827412	2e-16
AvgDenseAreasqcm	1.4e-10	ARHGAP10	32888494	Hemoglobin	hemoglobin measurement	Hematological measurement	rs13103534-G	rs13103534	8e-13	0.0162246	[0.012-0.021] unit decrease
AvgDenseAreasqcm	1.4e-10	ARHGAP10	32327693	Hemoglobin levels	hemoglobin measurement	Hematological measurement	rs13103534-A	rs13103534	1e-11	0.015	[NR] unit increase
AvgDenseAreasqcm	1.4e-10	ARHGAP10	30804565	Insomnia	insomnia measurement	Other measurement	rs13138995-A	rs13138995	2e-08	1.035	[1.02-1.05]
AvgDenseAreasqcm	1.4e-10	ARHGAP10	30804565	Insomnia	insomnia measurement	Other measurement	rs13138995-A	rs13138995	2e-08	1.044	[1.03-1.06]
AvgDenseAreasqcm	1.4e-10	ARHGAP10	22610502	Immune reponse to smallpox (secreted IL-12p40)	response to vaccine	Response to drug	rs7658486-A	rs7658486	1e-08
AvgDenseAreasqcm	1.4e-10	ARHGAP10	27798624	Resting heart rate	resting heart rate	Cardiovascular measurement	rs6845865-C	rs6845865	2e-14	0.3423	[0.25-0.43] unit decrease
AvgDenseAreasqcm	1.4e-10	ARHGAP10	34594039	Gamma glutamyl transpeptidase	serum gamma-glutamyl transferase measurement	Liver enzyme measurement	rs2076947-C	rs2076947	4e-09	0.0143	[0.0096-0.019] unit increase
AvgDenseAreasqcm	1.4e-10	ARHGAP10	32042192	Sex hormone-binding globulin levels adjusted for BMI	sex hormone-binding globulin measurement	Other measurement	rs10027275-G	rs10027275	4e-26	0.0128226	[0.01-0.015] unit increase
AvgDenseAreasqcm	1.4e-10	ARHGAP10	32042192	Sex hormone-binding globulin levels	sex hormone-binding globulin measurement	Other measurement	rs10027275-G	rs10027275	2e-21	0.0125534	[0.0098-0.0153] unit increase
AvgDenseAreasqcm	1.4e-10	ARHGAP10	32042192	Sex hormone-binding globulin levels	sex hormone-binding globulin measurement	Other measurement	rs10857228-T	rs10857228	2e-08	0.00860024	[0.0054-0.0118] unit increase
AvgDenseAreasqcm	1.4e-10	ARHGAP10	32042192	Sex hormone-binding globulin levels adjusted for BMI	sex hormone-binding globulin measurement	Other measurement	rs10857228-T	rs10857228	3e-13	0.0096684	[0.0069-0.0124] unit increase
AvgDenseAreasqcm	1.4e-10	ARHGAP10	32042192	Sex hormone-binding globulin levels adjusted for BMI	sex hormone-binding globulin measurement	Other measurement	rs10027275-G	rs10027275	6e-36	0.0114221	[0.0095-0.0133] unit increase
AvgDenseAreasqcm	1.4e-10	ARHGAP10	32042192	Sex hormone-binding globulin levels	sex hormone-binding globulin measurement	Other measurement	rs10027275-G	rs10027275	1e-26	0.0107007	[0.0086-0.0128] unit increase
AvgDenseAreasqcm	1.4e-10	ARHGAP10	32042192	Total testosterone levels	testosterone measurement	Other measurement	rs11099675-T	rs11099675	9e-10	0.021099	[0.014-0.028] unit increase
AvgDenseAreasqcm	2.95e-08	CKAP5	35078996	Serum levels of protein MRAP	blood protein measurement	Other measurement	rs4506602-C	rs4506602	9e-16	0.147239	[0.11-0.18] unit increase
AvgDenseAreasqcm	2.95e-08	CKAP5	35078996	Serum levels of protein DMKN	blood protein measurement	Other measurement	rs7947747-A	rs7947747	4e-12	0.130465	[0.094-0.167] unit increase
AvgDenseAreasqcm	2.95e-08	CKAP5	35078996	Serum levels of protein SERPINA5	blood protein measurement	Other measurement	rs4506602-C	rs4506602	5e-12	0.125758	[0.09-0.161] unit decrease
AvgDenseAreasqcm	2.95e-08	CKAP5	31669095	Body mass index	body mass index	Body measurement	rs150058248-?	rs150058248	3e-08
AvgDenseAreasqcm	2.95e-08	CKAP5	19079262	Bone mineral density (hip)	bone density	Other measurement	rs1007738-A	rs1007738	7e-07	0.08	[0.05-0.11] s.d. decrease
AvgDenseAreasqcm	2.95e-08	CKAP5	29304378	Total body bone mineral density	bone density	Other measurement	rs10838622-T	rs10838622	3e-13	0.0491	unit increase
AvgDenseAreasqcm	2.95e-08	CKAP5	29304378	Total body bone mineral density (age over 60)	bone density	Other measurement	rs61884328-T	rs61884328	2e-10	0.1063	unit decrease
AvgDenseAreasqcm	2.95e-08	CKAP5	29304378	Total body bone mineral density	bone density	Other measurement	rs61884327-T	rs61884327	5e-16	0.0801	unit decrease
AvgDenseAreasqcm	2.95e-08	CKAP5	33462484	High density lipoprotein cholesterol levels	high density lipoprotein cholesterol measurement	Lipid or lipoprotein measurement	rs138130331-A	rs138130331	1e-14	0.3265	[0.24-0.41] unit increase
AvgDenseAreasqcm	2.95e-08	CKAP5	32352494	Intraocular pressure	intraocular pressure measurement	Other measurement	rs7941964-G	rs7941964	3e-09	0.12	[0.081-0.159] unit increase
AvgDenseAreasqcm	2.95e-08	CKAP5	30820047	Alzheimer's disease (late onset)	late-onset Alzheimers disease	Neurological disorder	rs11038990-?	rs11038990	6e-06	1.09	[1.05-1.13]
AvgDenseAreasqcm	2.95e-08	CKAP5	30578418	Pulse pressure	pulse pressure measurement	Cardiovascular measurement	rs4534535-T	rs4534535	3e-09	0.1739	[0.12-0.23] mmHg decrease
AvgDenseAreasqcm	2.95e-08	CKAP5	33031748	Serum metabolite levels	serum metabolite measurement	Other measurement	rs117103154-C	rs117103154	2e-11	0.649	[0.46-0.84] unit decrease
AvgDenseAreasqcm	2.95e-08	CKAP5	33031748	Serum metabolite levels	serum metabolite measurement	Other measurement	rs117103154-C	rs117103154	2e-11	0.649	[0.46-0.84] unit decrease
AvgDenseAreasqcm	1.76e-12	CTNNA3	23897914	Bronchopulmonary dysplasia	Bronchopulmonary dysplasia		rs72791417-A	rs72791417	1e-06	1.4493	[0.59-0.8]
AvgDenseAreasqcm	1.76e-12	CTNNA3	28654678	Epstein-Barr virus copy number in lymphoblastoid cell lines	Epstein-Barr virus infection	Other disease	rs71035108-?	rs71035108	7e-06
AvgDenseAreasqcm	1.76e-12	CTNNA3	30019117	Adolescent idiopathic scoliosis	adolescent idiopathic scoliosis	Other disease	rs1670140-?	rs1670140	1e-07
AvgDenseAreasqcm	1.76e-12	CTNNA3	30019117	Adolescent idiopathic scoliosis	adolescent idiopathic scoliosis	Other disease	rs7923367-?	rs7923367	5e-10
AvgDenseAreasqcm	1.76e-12	CTNNA3	30420678	Adverse response to drug	adverse effect	Other disease	rs75495219-G	rs75495219	8e-07	1.84
AvgDenseAreasqcm	1.76e-12	CTNNA3	34446935	Externalizing behaviour (multivariate analysis)	antisocial behaviour measurement	Other measurement	rs10996825-T	rs10996825	1e-08	0.01	[0.0061-0.0139] unit increase
AvgDenseAreasqcm	1.76e-12	CTNNA3	23251661	Obesity-related traits	aspartate aminotransferase measurement	Liver enzyme measurement	rs7909235-A	rs7909235	8e-06	0.03	[NR] unit increase
AvgDenseAreasqcm	1.76e-12	CTNNA3	19187332	Asthma (toluene diisocyanate-induced)	asthma	Other disease	rs10762058-G	rs10762058	6e-06	5	[2.36-10.6]
AvgDenseAreasqcm	1.76e-12	CTNNA3	34594039	Atrial fibrillation/atrial flutter	atrial fibrillation	Cardiovascular disease	rs10823051-C	rs10823051	2e-10	0.08	[0.055-0.105] unit increase
AvgDenseAreasqcm	1.76e-12	CTNNA3	34446935	Externalizing behaviour (multivariate analysis)	attention deficit hyperactivity disorder	Neurological disorder	rs10996825-T	rs10996825	1e-08	0.01	[0.0061-0.0139] unit increase
AvgDenseAreasqcm	1.76e-12	CTNNA3	28552196	Weight	body weight	Body measurement	rs573819939-T	rs573819939	9e-06	1.8638	[1.04-2.69] unit decrease
AvgDenseAreasqcm	1.76e-12	CTNNA3	29059683	Breast cancer	breast carcinoma	Cancer	rs141448180-C	rs141448180	6e-06	0.2059	[0.12-0.29] unit decrease
AvgDenseAreasqcm	1.76e-12	CTNNA3	29059683	Breast cancer	breast carcinoma	Cancer	rs186036693-G	rs186036693	2e-06	0.216	[0.13-0.31] unit decrease
AvgDenseAreasqcm	1.76e-12	CTNNA3	34417442	Smoking x traumatic event in childhood (felt hated by family member) interaction	childhood trauma measurement	Other measurement	rs189142060-?	rs189142060	4e-08	0.5637	[0.36-0.77] unit increase
AvgDenseAreasqcm	1.76e-12	CTNNA3	30038396	Cognitive performance (MTAG)	cognitive function measurement	Other measurement	rs10822743-T	rs10822743	3e-09	0.0137	[0.0092-0.0182] unit decrease
AvgDenseAreasqcm	1.76e-12	CTNNA3	33104735	interferon-related traits	cytokine measurement	Other measurement	rs10997525-G	rs10997525	9e-06
AvgDenseAreasqcm	1.76e-12	CTNNA3	23358160	Schizophrenia (cytomegalovirus infection interaction)	cytomegalovirus infection	Other disease	rs7902091-A	rs7902091	7e-07	5.331	[NR]
AvgDenseAreasqcm	1.76e-12	CTNNA3	23064961	Dental caries	dental caries	Digestive system disorder	rs2441755-?	rs2441755	4e-06
AvgDenseAreasqcm	1.76e-12	CTNNA3	30643256	Depressive symptoms	depressive symptom measurement	Other measurement	rs10740246-C	rs10740246	2e-08	0.00599736	[0.0039-0.0081] unit decrease
AvgDenseAreasqcm	1.76e-12	CTNNA3	30643256	Depressive symptoms	depressive symptom measurement	Other measurement	rs4554778-T	rs4554778	2e-10	0.00745632	[0.0052-0.0098] unit decrease
AvgDenseAreasqcm	1.76e-12	CTNNA3	28498854	Blood pressure traits (multi-trait analysis)	diastolic blood pressure	Other measurement	rs77932157-?	rs77932157	3e-06
AvgDenseAreasqcm	1.76e-12	CTNNA3	33594131	Academic attainment (maths)	educational attainment	Other measurement	rs10822834-G	rs10822834	9e-06	0.251	[0.14-0.36] unit decrease
AvgDenseAreasqcm	1.76e-12	CTNNA3	32916098	Electrocardiogram morphology (amplitude at temporal datapoints)	electrocardiography	Cardiovascular measurement	rs1037985-C	rs1037985	1e-10	0.0364115	[0.025-0.047] unit decrease
AvgDenseAreasqcm	1.76e-12	CTNNA3	32916098	Electrocardiogram morphology (amplitude at temporal datapoints)	electrocardiography	Cardiovascular measurement	rs1037985-C	rs1037985	3e-08	0.0312756	[0.02-0.042] unit decrease
AvgDenseAreasqcm	1.76e-12	CTNNA3	32916098	Electrocardiogram morphology (amplitude at temporal datapoints)	electrocardiography	Cardiovascular measurement	rs1037985-C	rs1037985	7e-12	0.0388306	[0.028-0.05] unit decrease
AvgDenseAreasqcm	1.76e-12	CTNNA3	32916098	Electrocardiogram morphology (amplitude at temporal datapoints)	electrocardiography	Cardiovascular measurement	rs1037985-C	rs1037985	5e-10	0.0342525	[0.023-0.045] unit decrease
AvgDenseAreasqcm	1.76e-12	CTNNA3	32916098	Electrocardiogram morphology (amplitude at temporal datapoints)	electrocardiography	Cardiovascular measurement	rs1037985-C	rs1037985	2e-11	0.0381523	[0.027-0.049] unit decrease
AvgDenseAreasqcm	1.76e-12	CTNNA3	32916098	Electrocardiogram morphology (amplitude at temporal datapoints)	electrocardiography	Cardiovascular measurement	rs1037985-C	rs1037985	7e-11	0.0364306	[0.025-0.047] unit decrease
AvgDenseAreasqcm	1.76e-12	CTNNA3	32916098	Electrocardiogram morphology (amplitude at temporal datapoints)	electrocardiography	Cardiovascular measurement	rs1037985-C	rs1037985	8e-09	0.0315274	[0.021-0.042] unit decrease
AvgDenseAreasqcm	1.76e-12	CTNNA3	33563987	Acceptance of an invitation to participate in a mental health questionnaire	health study participation	Other trait	rs7910869-T	rs7910869	8e-10	0.97	[0.96, 0.98]
AvgDenseAreasqcm	1.76e-12	CTNNA3	31844048	Household income (MTAG)	household income	Other trait	rs1462813-A	rs1462813	2e-08	0.0114251	[0.0074-0.0154] unit decrease
AvgDenseAreasqcm	1.76e-12	CTNNA3	31844048	Household income (MTAG)	household income	Other trait	rs7908463-C	rs7908463	6e-09	0.011848	[0.0079-0.0158] unit increase
AvgDenseAreasqcm	1.76e-12	CTNNA3	28498854	Blood pressure traits (multi-trait analysis)	hypertension	Cardiovascular disease	rs77932157-?	rs77932157	3e-06
AvgDenseAreasqcm	1.76e-12	CTNNA3	23823483	Metabolite levels	inosine measurement	Other measurement	rs4259735-?	rs4259735	9e-06	0.174812	[0.097-0.252] unit decrease
AvgDenseAreasqcm	1.76e-12	CTNNA3	31374203	Cognitive ability, years of educational attainment or schizophrenia (pleiotropy)	intelligence	Biological process	rs12773625-?	rs12773625	3e-08	0.0112371	[0.0073-0.0152] unit increase
AvgDenseAreasqcm	1.76e-12	CTNNA3	27989323	Interleukin-13 levels	interleukin 13 measurement	Other measurement	rs7073807-C	rs7073807	2e-06	0.1682	[0.098-0.238] SD units decrease
AvgDenseAreasqcm	1.76e-12	CTNNA3	23583980	Interstitial lung disease	interstitial lung disease	Other disease	rs2441727-G	rs2441727	1e-06	1.35	[1.15-1.60]
AvgDenseAreasqcm	1.76e-12	CTNNA3	30038396	Highest math class taken (MTAG)	mathematical ability	Biological process	rs10822745-T	rs10822745	2e-13	0.0123	[0.009-0.0156] unit increase
AvgDenseAreasqcm	1.76e-12	CTNNA3	30038396	Highest math class taken (MTAG)	mathematical ability	Biological process	rs4746582-A	rs4746582	1e-09	0.0116	[0.0079-0.0153] unit increase
AvgDenseAreasqcm	1.76e-12	CTNNA3	23793025	Migraine without aura	migraine disorder	Cardiovascular disease	rs10997517-C	rs10997517	6e-06	1.14	[1.08-1.21]
AvgDenseAreasqcm	1.76e-12	CTNNA3	30704525	Mitochondrial DNA copy number	mitochondrial DNA measurement	Other measurement	rs147387178-T	rs147387178	2e-07	0.63	[0.39-0.87] unit decrease
AvgDenseAreasqcm	1.76e-12	CTNNA3	27989323	Monokine induced by gamma interferon levels	monokine induced by gamma interferon measurement	Other measurement	rs117831247-C	rs117831247	2e-06	0.8334	[0.49-1.18] SD units increase
AvgDenseAreasqcm	1.76e-12	CTNNA3	30643256	Neuroticism	neuroticism measurement	Other measurement	rs10740246-C	rs10740246	3e-08	0.00899811	[0.0058-0.0122] unit decrease
AvgDenseAreasqcm	1.76e-12	CTNNA3	30643256	Neuroticism	neuroticism measurement	Other measurement	rs4554778-T	rs4554778	2e-10	0.0116884	[0.0081-0.0153] unit decrease
AvgDenseAreasqcm	1.76e-12	CTNNA3	17158188	Nicotine dependence	nicotine dependence	Neurological disorder	rs4142041-G	rs4142041	6e-06	1.14	[0.97-1.35]
AvgDenseAreasqcm	1.76e-12	CTNNA3	28073927	Optic disc area	optic disc area measurement	Other measurement	rs12220165-G	rs12220165	5e-08	0.037	[0.023-0.051] unit decrease
AvgDenseAreasqcm	1.76e-12	CTNNA3	27143689	Docetaxel-induced peripheral neuropathy in metastatic castrate-resistant prostate cancer	peripheral neuropathy	Neurological disorder	rs10997287-?	rs10997287	9e-06	4.08163	[NR]
AvgDenseAreasqcm	1.76e-12	CTNNA3	32778093	Protein quantitative trait loci (liver)	protein measurement	Other measurement	rs2394353-C	rs2394353	2e-08	0.2078	NR unit decrease
AvgDenseAreasqcm	1.76e-12	CTNNA3	32778093	Protein quantitative trait loci (liver)	protein measurement	Other measurement	rs12254371-C	rs12254371	7e-12	0.5651	NR unit increase
AvgDenseAreasqcm	1.76e-12	CTNNA3	26626624	Psoriatic arthritis	psoriatic arthritis	Immune system disorder	rs12356475-C	rs12356475	1e-06	1.25	NR
AvgDenseAreasqcm	1.76e-12	CTNNA3	30578418	Pulse pressure	pulse pressure measurement	Cardiovascular measurement	rs558363983-C	rs558363983	6e-42	24.4668	[20.93-28] mmHg increase
AvgDenseAreasqcm	1.76e-12	CTNNA3	30578418	Pulse pressure	pulse pressure measurement	Cardiovascular measurement	rs533451950-C	rs533451950	3e-44	23.3793	[20.1-26.66] mmHg increase
AvgDenseAreasqcm	1.76e-12	CTNNA3	27841878	Pulse pressure	pulse pressure measurement	Cardiovascular measurement	rs7914287-T	rs7914287	6e-10	0.187	unit decrease
AvgDenseAreasqcm	1.76e-12	CTNNA3	30578418	Pulse pressure	pulse pressure measurement	Cardiovascular measurement	rs560625443-A	rs560625443	3e-89	32.0892	[28.95-35.23] mmHg increase
AvgDenseAreasqcm	1.76e-12	CTNNA3	28498854	Blood pressure traits (multi-trait analysis)	pulse pressure measurement	Cardiovascular measurement	rs77932157-?	rs77932157	3e-06
AvgDenseAreasqcm	1.76e-12	CTNNA3	23934736	Metabolite levels (Pyroglutamine)	pyroglutamine measurement	Other measurement	rs12251332-C	rs12251332	5e-08	0.17	[0.11-0.23] unit decrease
AvgDenseAreasqcm	1.76e-12	CTNNA3	29844566	Reaction time	reaction time measurement	Other measurement	rs76326634-?	rs76326634	4e-06	0.0079245	[0.0046-0.0113] unit increase
AvgDenseAreasqcm	1.76e-12	CTNNA3	27143689	Docetaxel-induced peripheral neuropathy in metastatic castrate-resistant prostate cancer	response to docetaxel	Response to drug	rs10997287-?	rs10997287	9e-06	4.08163	[NR]
AvgDenseAreasqcm	1.76e-12	CTNNA3	30420678	Adverse response to drug	response to drug	Biological process	rs75495219-G	rs75495219	8e-07	1.84
AvgDenseAreasqcm	1.76e-12	CTNNA3	27846195	Response to paliperidone in schizophrenia (positive Marder score)	response to paliperidone	Response to drug	rs200868329-AT	rs200868329	3e-06	7.5455	[NR] unit decrease
AvgDenseAreasqcm	1.76e-12	CTNNA3	34106200	Rheumatic heart disease	rheumatic heart disease	Cardiovascular disease	rs11597859-?	rs11597859	1e-06	0.58	0.36-0.80
AvgDenseAreasqcm	1.76e-12	CTNNA3	31374203	Cognitive ability, years of educational attainment or schizophrenia (pleiotropy)	schizophrenia	Neurological disorder	rs12773625-?	rs12773625	3e-08	0.0112371	[0.0073-0.0152] unit increase
AvgDenseAreasqcm	1.76e-12	CTNNA3	23358160	Schizophrenia (cytomegalovirus infection interaction)	schizophrenia	Neurological disorder	rs7902091-A	rs7902091	7e-07	5.331	[NR]
AvgDenseAreasqcm	1.76e-12	CTNNA3	27846195	Response to paliperidone in schizophrenia (positive Marder score)	schizophrenia symptom severity measurement	Other measurement	rs200868329-AT	rs200868329	3e-06	7.5455	[NR] unit decrease
AvgDenseAreasqcm	1.76e-12	CTNNA3	27225129	Educational attainment (years of education)	self reported educational attainment	Other measurement	rs7914680-T	rs7914680	2e-08	0.0138898	NR unit decrease
AvgDenseAreasqcm	1.76e-12	CTNNA3	30038396	Educational attainment (years of education)	self reported educational attainment	Other measurement	rs12359372-T	rs12359372	6e-10	0.0092	[0.0063-0.0121] unit decrease
AvgDenseAreasqcm	1.76e-12	CTNNA3	30038396	Educational attainment (years of education)	self reported educational attainment	Other measurement	rs7920624-A	rs7920624	1e-17	0.012	[0.0093-0.0147] unit increase
AvgDenseAreasqcm	1.76e-12	CTNNA3	30038396	Educational attainment (years of education)	self reported educational attainment	Other measurement	rs4469771-T	rs4469771	2e-11	0.0101	[0.0072-0.013] unit increase
AvgDenseAreasqcm	1.76e-12	CTNNA3	30038396	Educational attainment (years of education)	self reported educational attainment	Other measurement	rs6480234-T	rs6480234	2e-09	0.0084	[0.0057-0.0111] unit decrease
AvgDenseAreasqcm	1.76e-12	CTNNA3	30038396	Educational attainment (years of education)	self reported educational attainment	Other measurement	rs10822745-T	rs10822745	9e-15	0.0111	[0.0084-0.0138] unit increase
AvgDenseAreasqcm	1.76e-12	CTNNA3	30038396	Educational attainment (years of education)	self reported educational attainment	Other measurement	rs10509251-T	rs10509251	4e-08	0.0093	[0.006-0.0126] unit decrease
AvgDenseAreasqcm	1.76e-12	CTNNA3	30038396	Educational attainment (MTAG)	self reported educational attainment	Other measurement	rs12359372-T	rs12359372	6e-10	0.0086	[0.0059-0.0113] unit decrease
AvgDenseAreasqcm	1.76e-12	CTNNA3	30038396	Educational attainment (MTAG)	self reported educational attainment	Other measurement	rs7920624-A	rs7920624	7e-19	0.0116	[0.0091-0.0141] unit increase
AvgDenseAreasqcm	1.76e-12	CTNNA3	30038396	Educational attainment (MTAG)	self reported educational attainment	Other measurement	rs61867238-A	rs61867238	2e-12	0.0108	[0.0079-0.0137] unit decrease
AvgDenseAreasqcm	1.76e-12	CTNNA3	30038396	Educational attainment (MTAG)	self reported educational attainment	Other measurement	rs6480234-T	rs6480234	3e-09	0.0078	[0.0053-0.0103] unit decrease
AvgDenseAreasqcm	1.76e-12	CTNNA3	31374203	Cognitive ability, years of educational attainment or schizophrenia (pleiotropy)	self reported educational attainment	Other measurement	rs12773625-?	rs12773625	3e-08	0.0112371	[0.0073-0.0152] unit increase
AvgDenseAreasqcm	1.76e-12	CTNNA3	23251661	Obesity-related traits	serum alanine aminotransferase measurement	Liver enzyme measurement	rs7909235-A	rs7909235	8e-06	0.03	[NR] unit increase
AvgDenseAreasqcm	1.76e-12	CTNNA3	27126917	Night sleep phenotypes	sleep quality	Other measurement	rs10822809-C	rs10822809	3e-06	0.1396	[0.081-0.198] unit increase
AvgDenseAreasqcm	1.76e-12	CTNNA3	34417442	Smoking x traumatic event in childhood (felt hated by family member) interaction	smoking behaviour measurement	Other measurement	rs189142060-?	rs189142060	4e-08	0.5637	[0.36-0.77] unit increase
AvgDenseAreasqcm	1.76e-12	CTNNA3	30643251	Smoking initiation (ever regular vs never regular) (MTAG)	smoking status measurement	Other measurement	rs10733828-T	rs10733828	1e-08	0.0073833	[0.0049-0.0099] unit decrease
AvgDenseAreasqcm	1.76e-12	CTNNA3	29178545	Subcutaneous adipose tissue	subcutaneous adipose tissue measurement	Other measurement	rs4746598-?	rs4746598	2e-07	2.19234	NR unit decrease
AvgDenseAreasqcm	1.76e-12	CTNNA3	29178545	Subcutaneous adipose tissue	subcutaneous adipose tissue measurement	Other measurement	rs4746598-?	rs4746598	6e-06	2.33133	NR unit decrease
AvgDenseAreasqcm	1.76e-12	CTNNA3	34446935	Externalizing behaviour (multivariate analysis)	substance abuse	Neurological disorder	rs10996825-T	rs10996825	1e-08	0.01	[0.0061-0.0139] unit increase
AvgDenseAreasqcm	1.76e-12	CTNNA3	28714469	Systemic lupus erythematosus	systemic lupus erythematosus	Immune system disorder	rs10762171-?	rs10762171	4e-06	1.22	[1.12-1.33]
AvgDenseAreasqcm	1.76e-12	CTNNA3	27841878	Systolic blood pressure	systolic blood pressure	Other measurement	rs7914287-T	rs7914287	8e-06	0.202	unit decrease
AvgDenseAreasqcm	1.76e-12	CTNNA3	30578418	Systolic blood pressure	systolic blood pressure	Other measurement	rs533451950-C	rs533451950	5e-42	31.727	[27.15-36.3] mmHg increase
AvgDenseAreasqcm	1.76e-12	CTNNA3	30578418	Systolic blood pressure	systolic blood pressure	Other measurement	rs558363983-C	rs558363983	3e-43	33.882	[29.07-38.69] mmHg increase
AvgDenseAreasqcm	1.76e-12	CTNNA3	30578418	Systolic blood pressure	systolic blood pressure	Other measurement	rs560625443-A	rs560625443	8e-63	39.371	[34.76-43.98] mmHg increase
AvgDenseAreasqcm	1.76e-12	CTNNA3	28498854	Blood pressure traits (multi-trait analysis)	systolic blood pressure	Other measurement	rs77932157-?	rs77932157	3e-06
AvgDenseAreasqcm	1.76e-12	CTNNA3	34469433	Thoracic aortic aneurysms	thoracic aortic aneurysm	Cardiovascular disease	rs149014140-?	rs149014140	2e-08	4.26778	[2.57-7.07]
AvgDenseAreasqcm	1.76e-12	CTNNA3	34469433	Thoracic aortic aneurysms	thoracic aortic aneurysm	Cardiovascular disease	rs190411362-?	rs190411362	8e-08	4.28379
AvgDenseAreasqcm	1.76e-12	CTNNA3	34469433	Thoracic aortic aneurysms	thoracic aortic aneurysm	Cardiovascular disease	rs117892132-?	rs117892132	7e-08	4.27772
AvgDenseAreasqcm	1.76e-12	CTNNA3	23823483	Metabolite levels	triacylglycerol 52:2 measurement	Lipid or lipoprotein measurement	rs4746622-?	rs4746622	3e-06	0.190422	[0.11-0.27] unit decrease
AvgDenseAreasqcm	1.76e-12	CTNNA3	29662059	Depression (broad)	unipolar depression	Neurological disorder	rs10762080-G	rs10762080	6e-07	0.006	[0.0036-0.0084] unit decrease
AvgDenseAreasqcm	1.76e-12	CTNNA3	24023788	Lung function (FVC)	vital capacity	Other measurement	rs1471384-?	rs1471384	4e-06
AvgDenseAreasqcm	1.76e-12	CTNNA3	30643256	Well-being spectrum (multivariate analysis)	wellbeing measurement	Other measurement	rs4554778-T	rs4554778	2e-10	0.0073404	[0.0051-0.0096] unit decrease
AvgDenseAreasqcm	1.76e-12	CTNNA3	30643256	Life satisfaction	wellbeing measurement	Other measurement	rs4304650-C	rs4304650	1e-09	0.00953537	[0.0065-0.0126] unit decrease
AvgDenseAreasqcm	1.76e-12	CTNNA3	30643256	Positive affect	wellbeing measurement	Other measurement	rs10740246-C	rs10740246	2e-08	0.00699063	[0.0045-0.0094] unit decrease
AvgDenseAreasqcm	1.76e-12	CTNNA3	30643256	Positive affect	wellbeing measurement	Other measurement	rs4554778-T	rs4554778	3e-10	0.0089775	[0.0062-0.0118] unit decrease
AvgDenseAreasqcm	6.09e-09	HS3ST1	33106475	Response to norepinephrine-dopamine reuptake inhibitors (responders vs non-responders)	response to norepinephrine-dopamine reuptake inhibitor	Response to drug	rs224461-T	rs224461	9e-06	0.8226	NR
AvgDenseAreasqcm	4.02e-12	HSD17B6	29403010	Red blood cell count	erythrocyte count	Hematological measurement	rs2958137-?	rs2958137	1e-09	0.02659	[0.018-0.035] unit increase novel
AvgDenseAreasqcm	4.02e-12	HSD17B6	34594039	Red blood cell count	erythrocyte count	Hematological measurement	rs2958137-G	rs2958137	6e-11	0.0206819	[0.014-0.027] unit increase
AvgDenseAreasqcm	4.02e-12	HSD17B6	30595370	Heel bone mineral density	heel bone mineral density	Other measurement	rs10459247-?	rs10459247	2e-11
AvgDenseAreasqcm	4.02e-12	HSD17B6	27863252	Platelet count	platelet count	Hematological measurement	rs2958137-G	rs2958137	4e-22	0.0355841	[0.028-0.043] unit decrease
AvgDenseAreasqcm	3.73e-08	LGR6	30450575	PEG-asparaginase hypersensitivity without enzyme activity in childhood acute lymphoblastic leukaemia	asparaginase hypersensitivity	Response to drug	rs4266947-T	rs4266947	7e-06	4.62	[2.37-9.01]
AvgDenseAreasqcm	3.73e-08	LGR6	34594039	Total bilirubin levels	bilirubin measurement	Other measurement	rs788824-T	rs788824	4e-13	0.0168	[0.012-0.021] unit increase
AvgDenseAreasqcm	3.73e-08	LGR6	34594039	Blood urea nitrogen levels	blood urea nitrogen measurement	Other measurement	rs3010095-G	rs3010095	7e-10	0.0134	[0.0091-0.0177] unit increase
AvgDenseAreasqcm	3.73e-08	LGR6	23535733	Breast cancer	breast carcinoma	Cancer	rs6678914-?	rs6678914	1e-08	1.1	[1.06-1.13]
AvgDenseAreasqcm	3.73e-08	LGR6	27117709	Breast cancer	breast carcinoma	Cancer	rs17489300-?	rs17489300	2e-08	1.03093	[0.99-1.08] (BRCA1 carriers)
AvgDenseAreasqcm	3.73e-08	LGR6	29058716	Breast cancer (estrogen-receptor negative)	estrogen-receptor negative breast cancer	Cancer	rs6678914-G	rs6678914	3e-12	1.08696	[1.06-1.11]
AvgDenseAreasqcm	3.73e-08	LGR6	27117709	Breast cancer (estrogen-receptor negative)	estrogen-receptor negative breast cancer	Cancer	rs17489300-?	rs17489300	9e-10	1.11111	[1.08-1.15]
AvgDenseAreasqcm	3.73e-08	LGR6	30048462	Heel bone mineral density	heel bone mineral density	Other measurement	rs76330411-?	rs76330411	2e-09	0.015975	[0.01-0.022] unit increase
AvgDenseAreasqcm	3.73e-08	LGR6	30048462	Heel bone mineral density	heel bone mineral density	Other measurement	rs2993426-?	rs2993426	3e-09	0.0117281	[0.0076-0.0159] unit increase
AvgDenseAreasqcm	3.73e-08	LGR6	34594039	Platelet count	platelet count	Hematological measurement	rs115723332-A	rs115723332	8e-13	0.0609	[0.044-0.078] unit decrease
AvgDenseAreasqcm	3.73e-08	LGR6	32888494	Platelet count	platelet count	Hematological measurement	rs116047540-A	rs116047540	2e-11	0.0562144	[0.04-0.073] unit decrease
AvgDenseAreasqcm	3.73e-08	LGR6	32918390	Restless legs syndrome in migraine	restless legs syndrome	Neurological disorder	rs77234324-A	rs77234324	3e-07	8.978	NR
AvgDenseAreasqcm	3.73e-08	LGR6	33462484	Urea levels	serum urea measurement	Other measurement	rs111467838-T	rs111467838	2e-09	0.0155	[0.01-0.021] unit increase
AvgDenseAreasqcm	1.61e-09	LINC01550	34021172	Hip index	BMI-adjusted hip circumference	Body measurement	rs1456998-C	rs1456998	5e-09	0.0173241	[0.012-0.023] unit increase
AvgDenseAreasqcm	1.61e-09	LINC01550	34021172	Hip index	BMI-adjusted hip circumference	Body measurement	rs1551540-T	rs1551540	3e-08	0.0197664	[0.013-0.027] unit increase
AvgDenseAreasqcm	1.61e-09	LINC01550	34021172	Waist-to-hip ratio adjusted for BMI	BMI-adjusted waist-hip ratio	Body measurement	rs1551540-T	rs1551540	3e-08	0.0189237	[0.012-0.026] unit decrease
AvgDenseAreasqcm	1.61e-09	LINC01550	34021172	Waist-to-hip ratio adjusted for BMI	BMI-adjusted waist-hip ratio	Body measurement	rs2616764-A	rs2616764	1e-09	0.0182819	[0.012-0.024] unit decrease
AvgDenseAreasqcm	1.61e-09	LINC01550	34021172	Waist-hip index	BMI-adjusted waist-hip ratio	Body measurement	rs2616764-A	rs2616764	4e-10	0.0189219	[0.013-0.025] unit decrease
AvgDenseAreasqcm	1.61e-09	LINC01550	34021172	Waist-hip index	BMI-adjusted waist-hip ratio	Body measurement	rs1551540-T	rs1551540	3e-08	0.0189863	[0.012-0.026] unit decrease
AvgDenseAreasqcm	1.61e-09	LINC01550	29678681	Plasma anti-thyroglobulin levels	anti-thyroglobulin antibody measurement	Other measurement	rs12437330-A	rs12437330	2e-06	0.209	[0.12-0.3] unit decrease
AvgDenseAreasqcm	1.61e-09	LINC01550	32203549	HDL cholesterol levels	high density lipoprotein cholesterol measurement	Lipid or lipoprotein measurement	rs11622947-C	rs11622947	3e-08	0.0105963	[0.0068-0.0144] unit increase
AvgDenseAreasqcm	1.61e-09	LINC01550	27989323	Stem cell factor levels	stem Cell Factor measurement	Other measurement	rs113127926-C	rs113127926	2e-06	0.1982	[0.12-0.28] SD units decrease
AvgDenseAreasqcm	2.15e-09	MIRLET7BHG	28886342	Dupuytren's disease	Dupuytren Contracture		rs7291412-T	rs7291412	2e-30	1.288	[1.234-1.345]
AvgDenseAreasqcm	2.15e-09	MIRLET7BHG	30643258	Alcohol consumption (drinks per week)	alcohol consumption measurement	Other measurement	rs17884691-A	rs17884691	9e-10	0.0158246	[0.011-0.021] unit decrease
AvgDenseAreasqcm	2.15e-09	MIRLET7BHG	32451486	Alcohol consumption (drinks per week) (MTAG)	alcohol consumption measurement	Other measurement	rs17884691-A	rs17884691	7e-09	0.0124544	[0.0082-0.0167] unit decrease
AvgDenseAreasqcm	2.15e-09	MIRLET7BHG	30679032	Alcohol consumption (drinks per week)	alcohol consumption measurement	Other measurement	rs17884691-A	rs17884691	1e-08	0.0168	[0.011-0.023] unit decrease
AvgDenseAreasqcm	2.15e-09	MIRLET7BHG	32451486	Problematic alcohol use (MTAG)	alcohol consumption measurement	Other measurement	rs17884691-A	rs17884691	4e-08	0.0136138	[0.0088-0.0185] unit decrease
AvgDenseAreasqcm	2.15e-09	MIRLET7BHG	32451486	Problematic alcohol use (MTAG)	alcohol use disorder measurement	Other measurement	rs17884691-A	rs17884691	4e-08	0.0136138	[0.0088-0.0185] unit decrease
AvgDenseAreasqcm	2.15e-09	MIRLET7BHG	33479212	Neuropsychiatric disorders	attention deficit hyperactivity disorder	Neurological disorder	rs62228096-A	rs62228096	4e-08	5.471	NR z score decrease
AvgDenseAreasqcm	2.15e-09	MIRLET7BHG	33479212	Neuropsychiatric disorders	autism spectrum disorder	Neurological disorder	rs62228096-A	rs62228096	4e-08	5.471	NR z score decrease
AvgDenseAreasqcm	2.15e-09	MIRLET7BHG	33479212	Neuropsychiatric disorders	bipolar disorder	Neurological disorder	rs62228096-A	rs62228096	4e-08	5.471	NR z score decrease
AvgDenseAreasqcm	2.15e-09	MIRLET7BHG	34594039	Height	body height	Body measurement	rs58280444-A	rs58280444	3e-27	0.0375102	[0.031-0.044] unit increase
AvgDenseAreasqcm	2.15e-09	MIRLET7BHG	34594039	Height	body height	Body measurement	rs58280444-A	rs58280444	6e-33	0.0391	[0.033-0.046] unit increase
AvgDenseAreasqcm	2.15e-09	MIRLET7BHG	31562340	Height	body height	Body measurement	rs58280444-?	rs58280444	1e-28	0.053505	[0.044-0.063] unit increase
AvgDenseAreasqcm	2.15e-09	MIRLET7BHG	34594039	Weight	body weight	Body measurement	rs58280444-A	rs58280444	8e-22	0.0418	[0.033-0.05] unit increase
AvgDenseAreasqcm	2.15e-09	MIRLET7BHG	34594039	Weight	body weight	Body measurement	rs9626891-C	rs9626891	9e-16	0.0349198	[0.026-0.043] unit increase
AvgDenseAreasqcm	2.15e-09	MIRLET7BHG	33479212	Major depressive disorder (MTAG)	major depressive disorder	Neurological disorder	rs62228096-A	rs62228096	5e-09	0.0258085	[0.017-0.034] unit decrease
AvgDenseAreasqcm	2.15e-09	MIRLET7BHG	33479212	Neuropsychiatric disorders	major depressive disorder	Neurological disorder	rs62228096-A	rs62228096	4e-08	5.471	NR z score decrease
AvgDenseAreasqcm	2.15e-09	MIRLET7BHG	26198764	Schizophrenia	schizophrenia	Neurological disorder	rs35245641-C	rs35245641	2e-06	1.08696	[NR]
AvgDenseAreasqcm	2.15e-09	MIRLET7BHG	33479212	Neuropsychiatric disorders	schizophrenia	Neurological disorder	rs62228096-A	rs62228096	4e-08	5.471	NR z score decrease
AvgDenseAreasqcm	2.15e-09	MIRLET7BHG	30643251	Smoking initiation (ever regular vs never regular) (MTAG)	smoking status measurement	Other measurement	rs9626905-C	rs9626905	4e-10	0.00707362	[0.0049-0.0093] unit decrease
AvgDenseAreasqcm	2.15e-09	MIRLET7BHG	27089181	Subjective well-being	wellbeing measurement	Other measurement	rs7291412-T	rs7291412	8e-06	0.0123	[0.0069-0.0177] unit increase
AvgDenseAreasqcm	2.77e-08	MSH4	26174813	Attention function in attention deficit hyperactive disorder	attention function measurement	Other measurement	rs1144333-G	rs1144333	4e-06	1.32	[0.75-1.89] unit decrease
AvgDenseAreasqcm	2.77e-08	MSH4	32572223	Gut microbiota (bacterial taxa, hurdle binary method)	gut microbiome measurement	Other measurement	rs150336829-A	rs150336829	3e-06	1.35197	[0.79-1.91] unit decrease
AvgDenseAreasqcm	4.68e-10	NR3C2	26830138	Alzheimer disease and age of onset	Alzheimer disease	Neurological disorder	rs3931397-T	rs3931397	6e-07	4.984	unit increase
AvgDenseAreasqcm	4.68e-10	NR3C2	31511532	Microalbuminuria	Moderate albuminuria	Other trait	rs6535594-A	rs6535594	1e-10	1.04404	[1.03-1.06]
AvgDenseAreasqcm	4.68e-10	NR3C2	32580138	Benign childhood epilepsy with centro-temporal spikes	Rolandic epilepsy	Neurological disorder	rs10519952-?	rs10519952	9e-06	1.27	[1.13-1.41]
AvgDenseAreasqcm	4.68e-10	NR3C2	26830138	Alzheimer disease and age of onset	age at onset	Other measurement	rs3931397-T	rs3931397	6e-07	4.984	unit increase
AvgDenseAreasqcm	4.68e-10	NR3C2	30220432	Urinary albumin excretion (no hypertensive medication)	albuminuria	Other trait	rs7670121-G	rs7670121	1e-08	0.01161	[0.0076-0.0156] unit increase
AvgDenseAreasqcm	4.68e-10	NR3C2	30220432	Urinary albumin excretion	albuminuria	Other trait	rs6535594-A	rs6535594	7e-12	0.01146	[0.0082-0.0147] unit increase
AvgDenseAreasqcm	4.68e-10	NR3C2	33462484	Serum alkaline phosphatase levels	alkaline phosphatase measurement	Liver enzyme measurement	rs17483687-C	rs17483687	6e-11	0.0312	[0.022-0.041] unit decrease
AvgDenseAreasqcm	4.68e-10	NR3C2	32528159	Central corneal thickness	central corneal thickness	Other measurement	rs17024437-?	rs17024437	4e-18	3.73	[2.89-4.57] unit increase
AvgDenseAreasqcm	4.68e-10	NR3C2	29760442	Central corneal thickness	central corneal thickness	Other measurement	rs28789690-A	rs28789690	8e-09	3.22	[2.14-4.3] unit decrease
AvgDenseAreasqcm	4.68e-10	NR3C2	23291589	Corneal structure	corneal topography	Other measurement	rs3931397-T	rs3931397	4e-08	0.12	[0.061-0.179] unit decrease
AvgDenseAreasqcm	4.68e-10	NR3C2	34226706	Diastolic blood pressure	diastolic blood pressure	Other measurement	rs143057152-?	rs143057152	2e-09	0.113337	[0.075-0.151] unit increase
AvgDenseAreasqcm	4.68e-10	NR3C2	33230300	Diastolic blood pressure	diastolic blood pressure	Other measurement	rs143057152-T	rs143057152	3e-12	0.99915	[0.72-1.28] mmHg increase
AvgDenseAreasqcm	4.68e-10	NR3C2	32916098	Electrocardiogram morphology (amplitude at temporal datapoints)	electrocardiography	Cardiovascular measurement	rs61760320-T	rs61760320	1e-08	0.0391449	[0.025-0.053] unit increase
AvgDenseAreasqcm	4.68e-10	NR3C2	32916098	Electrocardiogram morphology (amplitude at temporal datapoints)	electrocardiography	Cardiovascular measurement	rs61760320-T	rs61760320	7e-09	0.0400744	[0.026-0.054] unit increase
AvgDenseAreasqcm	4.68e-10	NR3C2	32916098	Electrocardiogram morphology (amplitude at temporal datapoints)	electrocardiography	Cardiovascular measurement	rs61760320-T	rs61760320	3e-08	0.0386444	[0.025-0.053] unit increase
AvgDenseAreasqcm	4.68e-10	NR3C2	32916098	Electrocardiogram morphology (amplitude at temporal datapoints)	electrocardiography	Cardiovascular measurement	rs61760320-T	rs61760320	4e-08	0.0377999	[0.024-0.052] unit increase
AvgDenseAreasqcm	4.68e-10	NR3C2	32916098	Electrocardiogram morphology (amplitude at temporal datapoints)	electrocardiography	Cardiovascular measurement	rs61760320-T	rs61760320	3e-08	0.0379344	[0.024-0.052] unit increase
AvgDenseAreasqcm	4.68e-10	NR3C2	32916098	Electrocardiogram morphology (amplitude at temporal datapoints)	electrocardiography	Cardiovascular measurement	rs61760320-T	rs61760320	2e-08	0.0377555	[0.024-0.052] unit increase
AvgDenseAreasqcm	4.68e-10	NR3C2	32916098	Electrocardiogram morphology (amplitude at temporal datapoints)	electrocardiography	Cardiovascular measurement	rs61760320-T	rs61760320	4e-08	0.0367354	[0.023-0.051] unit increase
AvgDenseAreasqcm	4.68e-10	NR3C2	32916098	Electrocardiogram morphology (amplitude at temporal datapoints)	electrocardiography	Cardiovascular measurement	rs61760320-T	rs61760320	6e-09	0.0402781	[0.026-0.054] unit increase
AvgDenseAreasqcm	4.68e-10	NR3C2	32916098	Electrocardiogram morphology (amplitude at temporal datapoints)	electrocardiography	Cardiovascular measurement	rs61760320-T	rs61760320	4e-08	0.0380237	[0.024-0.052] unit increase
AvgDenseAreasqcm	4.68e-10	NR3C2	32916098	Electrocardiogram morphology (amplitude at temporal datapoints)	electrocardiography	Cardiovascular measurement	rs61760320-T	rs61760320	3e-08	0.0376888	[0.024-0.052] unit increase
AvgDenseAreasqcm	4.68e-10	NR3C2	32916098	Electrocardiogram morphology (amplitude at temporal datapoints)	electrocardiography	Cardiovascular measurement	rs61760320-T	rs61760320	2e-08	0.0379144	[0.024-0.052] unit increase
AvgDenseAreasqcm	4.68e-10	NR3C2	32916098	Electrocardiogram morphology (amplitude at temporal datapoints)	electrocardiography	Cardiovascular measurement	rs61760320-T	rs61760320	4e-08	0.0369399	[0.023-0.051] unit increase
AvgDenseAreasqcm	4.68e-10	NR3C2	28441456	Facial morphology (factor 8, orbital inclination due to vertical and horizontal position of exocanthion)	eye morphology measurement	Other measurement	rs12512126-G	rs12512126	2e-06	0.1616	[0.096-0.227] unit decrease
AvgDenseAreasqcm	4.68e-10	NR3C2	19260141	Biochemical measures	fibrinogen measurement	Hematological measurement	rs1490453-A	rs1490453	3e-06	0.25	[0.15-0.35] g/L increase
AvgDenseAreasqcm	4.68e-10	NR3C2	30595370	Heel bone mineral density	heel bone mineral density	Other measurement	rs17582206-?	rs17582206	1e-08
AvgDenseAreasqcm	4.68e-10	NR3C2	31530798	Hippocampal volume	hippocampal volume	Other measurement	rs1879829-?	rs1879829	8e-06
AvgDenseAreasqcm	4.68e-10	NR3C2	33230300	Hypertension	hypertension	Cardiovascular disease	rs143057152-T	rs143057152	2e-12	7.02835	z score increase
AvgDenseAreasqcm	4.68e-10	NR3C2	30595370	White blood cell count	leukocyte count	Hematological measurement	rs61296613-?	rs61296613	2e-08
AvgDenseAreasqcm	4.68e-10	NR3C2	32888494	Lymphocyte counts	lymphocyte count	Hematological measurement	rs3216799-TAG	rs3216799	1e-11	0.0155057	[0.011-0.02] unit decrease
AvgDenseAreasqcm	4.68e-10	NR3C2	32888493	Lymphocyte counts	lymphocyte count	Hematological measurement	rs3216799-I	rs3216799	2e-10	0.013438	[0.0093-0.0176] SD unit decrease
AvgDenseAreasqcm	4.68e-10	NR3C2	32888494	Lymphocyte percentage of white cells	lymphocyte percentage of leukocytes	Hematological measurement	rs62332388-G	rs62332388	2e-11	0.0155145	[0.011-0.02] unit decrease
AvgDenseAreasqcm	4.68e-10	NR3C2	32888493	Mean platelet volume	mean platelet volume	Hematological measurement	rs6831034-A	rs6831034	8e-11	0.015921	[0.011-0.021] SD unit decrease
AvgDenseAreasqcm	4.68e-10	NR3C2	32888494	Neutrophil percentage of white cells	neutrophil percentage of leukocytes	Hematological measurement	rs62332388-G	rs62332388	4e-10	0.0144364	[0.0099-0.019] unit increase
AvgDenseAreasqcm	4.68e-10	NR3C2	32888494	Platelet distribution width	platelet component distribution width	Hematological measurement	rs17581884-G	rs17581884	3e-09	0.0193657	[0.013-0.026] unit decrease
AvgDenseAreasqcm	4.68e-10	NR3C2	32472697	Platelet reactivity in response to clopidogrel treatment	platelet reactivity measurement	Cardiovascular measurement	rs1546044-T	rs1546044	1e-06	0.149735	[0.09-0.209] unit decrease
AvgDenseAreasqcm	4.68e-10	NR3C2	32472697	Platelet reactivity in response to clopidogrel treatment	platelet reactivity measurement	Cardiovascular measurement	rs35464072-?	rs35464072	3e-07	0.14	NR unit increase
AvgDenseAreasqcm	4.68e-10	NR3C2	32472697	Platelet reactivity in response to clopidogrel treatment	platelet reactivity measurement	Cardiovascular measurement	rs13118022-T	rs13118022	1e-06	0.135527	[0.081-0.19] unit decrease
AvgDenseAreasqcm	4.68e-10	NR3C2	32778093	Protein quantitative trait loci (liver)	protein measurement	Other measurement	rs942015519-C	rs942015519	9e-09	0.3676	NR unit increase
AvgDenseAreasqcm	4.68e-10	NR3C2	32472697	Platelet reactivity in response to clopidogrel treatment	response to clopidogrel	Response to drug	rs1546044-T	rs1546044	1e-06	0.149735	[0.09-0.209] unit decrease
AvgDenseAreasqcm	4.68e-10	NR3C2	32472697	Platelet reactivity in response to clopidogrel treatment	response to clopidogrel	Response to drug	rs35464072-?	rs35464072	3e-07	0.14	NR unit increase
AvgDenseAreasqcm	4.68e-10	NR3C2	32472697	Platelet reactivity in response to clopidogrel treatment	response to clopidogrel	Response to drug	rs13118022-T	rs13118022	1e-06	0.135527	[0.081-0.19] unit decrease
AvgDenseAreasqcm	4.68e-10	NR3C2	26198764	Schizophrenia	schizophrenia	Neurological disorder	rs1546044-A	rs1546044	5e-06	1.05	[NR]
AvgDenseAreasqcm	4.68e-10	NR3C2	22589738	Subcutaneous adipose tissue	subcutaneous adipose tissue measurement	Other measurement	rs11725509-A	rs11725509	1e-06
AvgDenseAreasqcm	4.68e-10	NR3C2	33230300	Systolic blood pressure	systolic blood pressure	Other measurement	rs143057152-T	rs143057152	4e-14	1.77836	[1.32-2.23] mmHg increase
AvgDenseAreasqcm	4.68e-10	NR3C2	31511532	Urinary albumin-to-creatinine ratio	urinary albumin to creatinine ratio	Other measurement	rs6535594-A	rs6535594	6e-13	0.0143694	[0.01-0.018] unit increase
AvgDenseAreasqcm	4.68e-10	NR3C2	31511532	Urinary albumin-to-creatinine ratio	urinary albumin to creatinine ratio	Other measurement	rs6535594-A	rs6535594	5e-14	0.0148	[0.011-0.019] unit increase
AvgDenseAreasqcm	4.68e-10	NR3C2	31630189	Urinary albumin-to-creatinine ratio	urinary albumin to creatinine ratio	Other measurement	rs6535594-A	rs6535594	3e-12	0.014	[0.01-0.018] unit increase
AvgDenseAreasqcm	4.68e-10	NR3C2	30643256	Well-being spectrum (multivariate analysis)	wellbeing measurement	Other measurement	rs6535577-C	rs6535577	4e-08	0.0051195	[0.0033-0.0069] unit decrease
AvgDenseAreasqcm	1.89e-08	PALLD	33445220	Thrombosis in response to liver transplant	GM11992		rs9998058-C	rs9998058	6e-06	2.7108	NR
AvgDenseAreasqcm	1.89e-08	PALLD	26915486	Advanced glycation end-product levels	advanced glycation end-product measurement	Other measurement	rs17054480-?	rs17054480	8e-07	0.312	[0.19-0.43] unit decrease
AvgDenseAreasqcm	1.89e-08	PALLD	27236921	Bacteremia	bacteriemia	Other disease	rs1500801-?	rs1500801	4e-06	1.64	[NR]
AvgDenseAreasqcm	1.89e-08	PALLD	29212778	Coronary artery disease	coronary artery disease	Cardiovascular disease	rs7696431-T	rs7696431	3e-08	0.035	[0.023-0.047] unit increase
AvgDenseAreasqcm	1.89e-08	PALLD	29212778	Coronary artery disease	coronary artery disease	Cardiovascular disease	rs7696431-T	rs7696431	3e-08	0.0351	[0.023-0.047] unit increase
AvgDenseAreasqcm	1.89e-08	PALLD	33020668	Coronary artery disease	coronary artery disease	Cardiovascular disease	rs869396-?	rs869396	8e-11	0.0317803	[0.022-0.041] unit decrease
AvgDenseAreasqcm	1.89e-08	PALLD	29212778	Coronary artery disease	coronary artery disease	Cardiovascular disease	rs7696431-T	rs7696431	3e-08	0.0311	[0.02-0.042] unit increase
AvgDenseAreasqcm	1.89e-08	PALLD	33445220	Thrombosis in response to liver transplant	coronary thrombosis	Cardiovascular disease	rs9998058-C	rs9998058	6e-06	2.7108	NR
AvgDenseAreasqcm	1.89e-08	PALLD	33594131	Academic attainment (maths)	educational attainment	Other measurement	rs72699806-C	rs72699806	7e-06	0.098	[0.055-0.141] unit decrease
AvgDenseAreasqcm	1.89e-08	PALLD	32916098	Electrocardiogram morphology (amplitude at temporal datapoints)	electrocardiography	Cardiovascular measurement	rs2062591-G	rs2062591	2e-08	0.0313553	[0.02-0.042] unit increase
AvgDenseAreasqcm	1.89e-08	PALLD	33288918	Facial morphology (segment 2)	facial morphology measurement	Other measurement	rs4342159-A	rs4342159	4e-10
AvgDenseAreasqcm	1.89e-08	PALLD	27989323	Interferon gamma levels	interferon gamma measurement	Other measurement	rs116609577-C	rs116609577	5e-07	0.2726	[0.17-0.38] SD units decrease
AvgDenseAreasqcm	1.89e-08	PALLD	25839716	Polychlorinated biphenyl levels	polychlorinated biphenyls measurement	Other measurement	rs113026070-?	rs113026070	8e-07	0.26	[0.16-0.36] unit decrease
AvgDenseAreasqcm	1.89e-08	PALLD	23823483	Metabolite levels	propionic acid measurement	Other measurement	rs11132324-?	rs11132324	1e-06	0.209381	[0.12-0.29] unit decrease
AvgDenseAreasqcm	1.89e-08	PALLD	27841878	Pulse pressure	pulse pressure measurement	Cardiovascular measurement	rs869396-C	rs869396	6e-18	0.222	unit increase
AvgDenseAreasqcm	1.89e-08	PALLD	28135244	Pulse pressure	pulse pressure measurement	Cardiovascular measurement	rs1566497-A	rs1566497	2e-13	0.236	[0.18-0.29] unit increase
AvgDenseAreasqcm	1.89e-08	PALLD	30578418	Pulse pressure	pulse pressure measurement	Cardiovascular measurement	rs62334289-A	rs62334289	9e-18	0.2171	[0.17-0.27] mmHg increase
AvgDenseAreasqcm	1.89e-08	PALLD	34594039	Pulse pressure	pulse pressure measurement	Cardiovascular measurement	rs7696431-G	rs7696431	9e-24	0.0183	[0.015-0.022] unit decrease
AvgDenseAreasqcm	1.89e-08	PALLD	18521091	Response to iloperidone treatment (QT prolongation)	response to iloperidone	Response to drug	rs17054392-C	rs17054392	3e-06
AvgDenseAreasqcm	1.89e-08	PALLD	30595370	Systolic blood pressure	systolic blood pressure	Other measurement	rs13129779-?	rs13129779	6e-12
AvgDenseAreasqcm	1.89e-08	PALLD	30578418	Systolic blood pressure	systolic blood pressure	Other measurement	rs869398-A	rs869398	9e-10	0.2082	[0.14-0.27] mmHg increase
AvgDenseAreasqcm	1.89e-08	PALLD	34594039	Systolic blood pressure	systolic blood pressure	Other measurement	rs13129779-T	rs13129779	1e-08	0.0116	[0.0077-0.0155] unit decrease
AvgDenseAreasqcm	1.89e-08	PALLD	26915486	Advanced glycation end-product levels	type 2 diabetes mellitus	Digestive system disorder	rs17054480-?	rs17054480	8e-07	0.312	[0.19-0.43] unit decrease
AvgDenseAreasqcm	1.89e-08	PALLD	25881214	Vein graft stenosis in coronary artery bypass grafting	vein graft stenosis	Other trait	rs6854137-A	rs6854137	4e-06
AvgDenseAreasqcm	1.74e-11	UGDH	33888907	COVID-19 (severe respiratory symptoms vs population)	COVID-19	Other disease	rs114804393-?	rs114804393	7e-07	0.569151	[0.35-0.79] unit decrease
AvgDenseAreasqcm	1.74e-11	UGDH	33888907	COVID-19 (covid pneumonia vs population)	COVID-19	Other disease	rs114804393-?	rs114804393	3e-06	0.564331	[0.33-0.8] unit decrease
AvgDenseAreasqcm	1.74e-11	UGDH	28957384	Ankle injury	ankle injury	Other disease	rs56118664-G	rs56118664	4e-06	1.8994
AvgDenseAreasqcm	1.74e-11	UGDH	33888907	COVID-19 (severe respiratory symptoms vs population)	pneumonia	Other disease	rs114804393-?	rs114804393	7e-07	0.569151	[0.35-0.79] unit decrease
AvgDenseAreasqcm	1.74e-11	UGDH	33888907	COVID-19 (covid pneumonia vs population)	pneumonia	Other disease	rs114804393-?	rs114804393	3e-06	0.564331	[0.33-0.8] unit decrease
AvgDenseAreasqcm	1.45e-11	UGDH-AS1	33455090	Response to tofacitinib treatment in psoriasis (herpes zoster)	Herpes Zoster	Other disease	rs150665541-?	rs150665541	4e-06	5.46	[2.88-10.3]
AvgDenseAreasqcm	1.45e-11	UGDH-AS1	33455090	Response to tofacitinib treatment in psoriasis (herpes zoster)(time to event)	Herpes Zoster	Other disease	rs150665541-?	rs150665541	2e-08	4.86	[2.79-8.45]
AvgDenseAreasqcm	1.45e-11	UGDH-AS1	33455090	Response to tofacitinib treatment in psoriasis (herpes zoster)	response to tofacitinib	Response to drug	rs150665541-?	rs150665541	4e-06	5.46	[2.88-10.3]
AvgDenseAreasqcm	1.45e-11	UGDH-AS1	33455090	Response to tofacitinib treatment in psoriasis (herpes zoster)(time to event)	response to tofacitinib	Response to drug	rs150665541-?	rs150665541	2e-08	4.86	[2.79-8.45]
AvgDenseAreasqcm	8.92e-09	USP24	28552196	Waist-to-hip ratio adjusted for BMI	BMI-adjusted waist-hip ratio	Body measurement	rs771223692-T	rs771223692	2e-06	1.6956	[1-2.39] unit increase
AvgDenseAreasqcm	8.92e-09	USP24	25514360	Airway responsiveness in chronic obstructive pulmonary disease	airway responsiveness measurement	Other measurement	rs17111652-T	rs17111652	9e-08	0.071	[NR] unit decrease
AvgDenseAreasqcm	8.92e-09	USP24	25514360	Airway responsiveness in chronic obstructive pulmonary disease	airway responsiveness measurement	Other measurement	rs17111652-T	rs17111652	5e-07	0.234	[NR] unit decrease
AvgDenseAreasqcm	8.92e-09	USP24	33462484	Apolipoprotein B levels	apolipoprotein B measurement	Lipid or lipoprotein measurement	rs12143028-C	rs12143028	2e-17	0.0293	[0.023-0.036] unit increase
AvgDenseAreasqcm	8.92e-09	USP24	33462484	Apolipoprotein B levels	apolipoprotein B measurement	Lipid or lipoprotein measurement	rs4927194-T	rs4927194	5e-15	0.0606	[0.046-0.076] unit decrease
AvgDenseAreasqcm	8.92e-09	USP24	33462484	Apolipoprotein B levels	apolipoprotein B measurement	Lipid or lipoprotein measurement	rs72660594-C	rs72660594	9e-74	0.1928	[0.17-0.21] unit decrease
AvgDenseAreasqcm	8.92e-09	USP24	27005778	Metabolite levels (lipoprotein measures)	blood metabolite measurement	Other measurement	rs191448950-A	rs191448950	5e-56	0.5	[0.44-0.56] unit decrease
AvgDenseAreasqcm	8.92e-09	USP24	30072576	Blood protein levels	blood protein measurement	Other measurement	rs191448950-G	rs191448950	1e-17	1.00889	[0.78-1.24] unit increase
AvgDenseAreasqcm	8.92e-09	USP24	30072576	Blood protein levels	blood protein measurement	Other measurement	rs191448950-G	rs191448950	8e-21	1.06862	[0.85-1.29] unit increase
AvgDenseAreasqcm	8.92e-09	USP24	33760818	LDL levels x fish oil supplementation interaction (2df)	fish oil supplement exposure measurement	Other measurement	rs530804537-A	rs530804537	3e-31
AvgDenseAreasqcm	8.92e-09	USP24	33760818	Total cholesterol levels x fish oil supplementation interaction (2df)	fish oil supplement exposure measurement	Other measurement	rs530804537-A	rs530804537	2e-20
AvgDenseAreasqcm	8.92e-09	USP24	23726366	LDL cholesterol	lipid measurement	Other measurement	rs17111684-A	rs17111684	2e-17	9.01	[NR] unit decrease
AvgDenseAreasqcm	8.92e-09	USP24	27005778	Metabolite levels (lipoprotein measures)	lipoprotein measurement	Other measurement	rs191448950-A	rs191448950	5e-56	0.5	[0.44-0.56] unit decrease
AvgDenseAreasqcm	8.92e-09	USP24	29507422	Low density lipoprotein cholesterol levels	low density lipoprotein cholesterol measurement	Lipid or lipoprotein measurement	rs287227-G	rs287227	1e-28	0.077	unit increase
AvgDenseAreasqcm	8.92e-09	USP24	29507422	Low density lipoprotein cholesterol levels	low density lipoprotein cholesterol measurement	Lipid or lipoprotein measurement	rs191448950-G	rs191448950	3e-36	0.388	unit increase
AvgDenseAreasqcm	8.92e-09	USP24	29507422	Low density lipoprotein cholesterol levels	low density lipoprotein cholesterol measurement	Lipid or lipoprotein measurement	rs191448950-G	rs191448950	6e-35	0.394	unit increase
AvgDenseAreasqcm	8.92e-09	USP24	29507422	Low density lipoprotein cholesterol levels	low density lipoprotein cholesterol measurement	Lipid or lipoprotein measurement	rs287227-G	rs287227	2e-29	0.071	unit increase
AvgDenseAreasqcm	8.92e-09	USP24	31217584	Low density lipoprotein cholesterol levels	low density lipoprotein cholesterol measurement	Lipid or lipoprotein measurement	rs17111684-?	rs17111684	5e-15	6.30678	[4.73-7.88] unit decrease
AvgDenseAreasqcm	8.92e-09	USP24	33462484	Low density lipoprotein cholesterol levels	low density lipoprotein cholesterol measurement	Lipid or lipoprotein measurement	rs4927194-T	rs4927194	5e-19	0.0689	[0.054-0.084] unit decrease
AvgDenseAreasqcm	8.92e-09	USP24	33462484	Low density lipoprotein cholesterol levels	low density lipoprotein cholesterol measurement	Lipid or lipoprotein measurement	rs12143028-C	rs12143028	5e-20	0.0315	[0.025-0.038] unit increase
AvgDenseAreasqcm	8.92e-09	USP24	32226016	Low density lipoprotein cholesterol levels	low density lipoprotein cholesterol measurement	Lipid or lipoprotein measurement	rs72911441-?	rs72911441	7e-12	0.12	[0.085-0.155] mg/dL increase
AvgDenseAreasqcm	8.92e-09	USP24	33462484	Low density lipoprotein cholesterol levels	low density lipoprotein cholesterol measurement	Lipid or lipoprotein measurement	rs72660594-C	rs72660594	7e-87	0.2093	[0.19-0.23] unit decrease
AvgDenseAreasqcm	8.92e-09	USP24	31719535	LDL cholesterol levels x long total sleep time interaction (2df test)	low density lipoprotein cholesterol measurement	Lipid or lipoprotein measurement	rs2274538-?	rs2274538	2e-18	2.974	[2.28-3.67] unit decrease
AvgDenseAreasqcm	8.92e-09	USP24	31719535	LDL cholesterol levels x short total sleep time interaction (2df test)	low density lipoprotein cholesterol measurement	Lipid or lipoprotein measurement	rs17111697-?	rs17111697	2e-13	2.77	[2.01-3.53] unit decrease
AvgDenseAreasqcm	8.92e-09	USP24	33760818	LDL levels x fish oil supplementation interaction (2df)	low density lipoprotein cholesterol measurement	Lipid or lipoprotein measurement	rs530804537-A	rs530804537	3e-31
AvgDenseAreasqcm	8.92e-09	USP24	27846195	Response to paliperidone in schizophrenia (positive Marder score)	response to paliperidone	Response to drug	rs113353280-A	rs113353280	8e-06	5.8417	[NR] unit decrease
AvgDenseAreasqcm	8.92e-09	USP24	27846195	Response to paliperidone in schizophrenia (positive Marder score)	schizophrenia symptom severity measurement	Other measurement	rs113353280-A	rs113353280	8e-06	5.8417	[NR] unit decrease
AvgDenseAreasqcm	8.92e-09	USP24	31719535	LDL cholesterol levels x long total sleep time interaction (2df test)	sleep duration	Other measurement	rs2274538-?	rs2274538	2e-18	2.974	[2.28-3.67] unit decrease
AvgDenseAreasqcm	8.92e-09	USP24	31719535	LDL cholesterol levels x short total sleep time interaction (2df test)	sleep duration	Other measurement	rs17111697-?	rs17111697	2e-13	2.77	[2.01-3.53] unit decrease
AvgDenseAreasqcm	8.92e-09	USP24	29507422	Total cholesterol levels	total cholesterol measurement	Lipid or lipoprotein measurement	rs191448950-G	rs191448950	1e-27	0.339	unit increase
AvgDenseAreasqcm	8.92e-09	USP24	29507422	Total cholesterol levels	total cholesterol measurement	Lipid or lipoprotein measurement	rs287227-G	rs287227	3e-26	0.072	unit increase
AvgDenseAreasqcm	8.92e-09	USP24	25961943	Cholesterol, total	total cholesterol measurement	Lipid or lipoprotein measurement	rs191448950-G	rs191448950	6e-73	0.468	[0.42-0.52] s.d. increase
AvgDenseAreasqcm	8.92e-09	USP24	31217584	Total cholesterol levels	total cholesterol measurement	Lipid or lipoprotein measurement	rs17111684-?	rs17111684	7e-13	6.26135	[4.55-7.97] unit decrease
AvgDenseAreasqcm	8.92e-09	USP24	29507422	Total cholesterol levels	total cholesterol measurement	Lipid or lipoprotein measurement	rs191448950-G	rs191448950	5e-29	0.338	unit increase
AvgDenseAreasqcm	8.92e-09	USP24	33462484	Total cholesterol levels	total cholesterol measurement	Lipid or lipoprotein measurement	rs12143028-C	rs12143028	7e-17	0.0287	[0.022-0.035] unit increase
AvgDenseAreasqcm	8.92e-09	USP24	33462484	Total cholesterol levels	total cholesterol measurement	Lipid or lipoprotein measurement	rs4927194-T	rs4927194	3e-17	0.0653	[0.05-0.08] unit decrease
AvgDenseAreasqcm	8.92e-09	USP24	33462484	Total cholesterol levels	total cholesterol measurement	Lipid or lipoprotein measurement	rs72660594-C	rs72660594	8e-79	0.199	[0.18-0.22] unit decrease
AvgDenseAreasqcm	8.92e-09	USP24	29507422	Total cholesterol levels	total cholesterol measurement	Lipid or lipoprotein measurement	rs287227-G	rs287227	5e-28	0.067	unit increase
AvgDenseAreasqcm	8.92e-09	USP24	33760818	Total cholesterol levels x fish oil supplementation interaction (2df)	total cholesterol measurement	Lipid or lipoprotein measurement	rs530804537-A	rs530804537	2e-20
